# Supplementary material for: Structure of LRRK1 and mechanisms of autoinhibition and activation
Source: Nat Struct Mol Biol. 2023 Oct 19;30(11):1735–45. doi: 10.1038/s41594-023-01109-1 (PMC10643122; doi:10.1038/s41594-023-01109-1)
Supplement: Supplementary file 6 — Supplementary dataset 2. [file 41594_2023_1109_MOESM6_ESM.txt]

>XP_032906424.1-Amblyraja-radiata
----------------------------------------------------------------------------------------------------------------------------------------------------------------------------------------------------------------------------------------------------------------------------------------------------------------------------------------------------------------------------------------------------------------------------------------------------------------------------------------------------------------------------------------------------------------------------------------------------------------------------------------------------------------------------------------------------------------------------------------------------------------------------------------------------------------------------------------------------------------------------------------------------------------------------------------------------------------------------------------------------------------------------------------------------------------------------------------------------------------MYWDVSHEDT--AE---DSMPQE-----------------------------------------------------------------------------------------TGTADEAM----------------------------------GSK------------QSGLE-------------------------S-------------PAFEQCST-------LQSVQAAYSAGEVEQAQHLARLLCEEA-GS--SE--------------------EKSQLLTFAASHGDAE-TV-------RF----LVQ----------------------DV-QVGLS-------------------K-EPSHENPIIIATHQ-GHEEVVKVFLDSMPG-------A-----CM---------------------------------------------------------------DLLSCMLAAAC-----------------------------------------------------------------------------------------------------------------------------------RQGHMSLVQLLVVKYKVEVDS---------------------------------------------------------------------------------------------------------------------------CGMRTQNHPVIM----GQPLYAAM--QAGNEE---IAAFLLENG--AHFTSYVLMDHPQLSKQ--------------------------------------------------------------LLRTRFTEPSPCE--E------------------------------------------------------T---------------------------------------------------------------------------------------------------------------------------------------------------------------------------------------YTHTVAQPLTMGQSLKWSRL-----------------------------------------ELPWLDLDWFIDV------------------------------------------------------SIQVTELDLARNN-LT-LLPSIIPW-------------------------GLVHLRKLNVSANQLKELPNTISSE--------------------------------------------------------------------------------EILCT-------------GILEMDVSRNQLTSLPTGILH-----LPKLQKLKASNNLLDRLFDEE-----------------------KATNWIGLRKLSEIDVSDNRLEILPTSLLHCFKSLSCLIAAGNVL---------------------------------------R---------------------------------------------------------------------------------------------------------------------------------------------CFPEPWACGLK---FCNVSRNSLES--------LPN-----------SLCDFWKNYLKEADFSNNLLKELPSN-------------FFELQALNSLKLSGNQLQSLPS----VDSWQC----P-SLR--------------------------------------------------------------------------------------------------------------------------------------------------------------------------------------------------------------S---LDLSRNHFGKGEEP---AKTRRV-------------------------------TFFTPRLKRGL--DT-----------------------------------------------ISVIEFPHI----LGECLEILHLDGNF-LDSVPPSVCSLR-TLSELYLSN--------------------NPGI---RELPAELGQLSNLWQLDIDQLN-------------ISNVPIEIRNQ--------------------------GPTAVLAFLRAHLR-KAEPCRLLKMIVVGPPRQGKTTLLETLQTGKPPQ--------------------------------------------------------------------PM-YKE------SSIHTTIWELQRPAAVK-----------------------------TKVDSVVFNVWDIG-GAAKMATVNQCFFTEKALYVVVWNLALGE--EAVA-NLQSWL---------------------LNIE---AKAPNA-TVIVVGTHLDLIDTK-----FRTERLATLRAYILALCR-SP------SGPRASGYPDISCRNLHEL-SCRT-----LDGLDGLRKLIFQVACGMRDAGS-------VTTSQKLVGRLIPRSYLKLRTAVVEEQQRRSD-------------------------------------HDEVQYITDQQ--LQEMVP----------------H-----TPGNDIN-DFEDLQAALAFLIETGAVLHFPDTSHGLRNLYFLHPVWLSECLEKIINIKAS----RSLA--MNGVIRLTELR----KLLLGTG------------FT------QQTEEQYL-QFLAKFEIALPIAN--D----SYLLPHLLPSKPGIDSSK-------L-----------------------------------------------------------------------------------------------------------------------------------------------------------------------------------------------HQPGNCTIQRLFKMNFV-PIGFWQRFIARILISLSDMDAQLVE--------------------------------------------NEKNVKRYRGSLASV----YSFTGTRR---RNRCSTFRVKRNQTIY-------------------------------------------------------------------------------------------------------------------------------------------------------------------------------------------------------------------------------------------------------------------------------------------------------------------------------------------------------------------------------------------------------------------------------------------------------------------------------------------------------------------------------------------------------------------------------------------------------------------------------------------------------------------------------------------------------------------------------------------------------------------------------------------------------------------------------------------------------------------------WQEGLQLTYMGGCLSVESSEMN-WKRKKSAGIKIVCQSETRDFSAVAFITDHVNSLIDQWFPALTA----TESDGSPLVE-QYVPCP--HCSLPDTQRGQ-----------------------------------------------------------------------------------------------------------------------------------------------------------------------------------------------------------------------------------------------------------------------------------------------------------------------------------------------------AHLQGQDPHYFSMEDCLLTAI---E----------------------H-----TDISC-PN-------------HPATPV--P------------LDELVPEIFMTDFPS-RLFLDV-NCLEQKET-SDHILGQGGSGAIVYKAKYNKI------------------------------------PVAIKKFHFKNYQ-----------ALSGNSRT------------------------------------------------------DSMLRHLEALEVMRSFSEFRQESSILHTL-QHPCIVSLVGLCIHP-L-CFALELAPLGSLNNVLKQHSK-----------------GTSFMPLGHMLTYRIAYQIALGLAYLHRK--KIIFCDLKSDNVL-VWSLD-------VS-----------------CPINVKLSDYGVSRQS-FH-EG-ALGIEGTPGYQAPEILP----G-IVYDEKVDLFSFGMVLYELLS-GQRPILGH------HQ---VQIVKKL-SKGIRPLLGSLEEV-----QFHPMQSLMIECWDTKPEKRPAASCVVRL--MRDPSFPVFMYTLQTGRQHLFCPSLDHE-------------------------------------------------RTVIFWNEEGSK-----------------------------------RNYSVVNID------------KGL-------------------------------------------------------------IEVDHISCPGAGLSCQLKLHTAL-------------------------------------WTA----------------------------------TKDQKIQVYSLKGMCPLKVPLR------V--L------------D-VPAVVTCFLSVSR--------------------------------GNQKSPLMLAGM---ADGMVAVYSLASE-LPWDWSA-------------YLCSRSA------------------------NNLRFK--------------------------------------------------------------------------IPDSDRRQNAYPVTDILAVNNES----------------------------------------------EVWYTNGP--------GILVIDTLTVE--ISRR--L-----------EPYQP---P-----SQVISMVSN----------------------LGCDGEETVWCLD--------------------------------DKTSTLIMYRA----Y-------QVCAHYACNDCNPLRDMFPIQHPVGV--M---------------------------------ATLAI---------------------------------------------------------------------------------------QDSSESHPTDTTFIVTDEVGTQILQHCDSVTDYCSI-----------------------------------------------------SSCSSSANNTNIHF-----------------------P----------SSPTSIPN-------------------------------------------SPDFEGPGT---------------------------LNVL---------------------------GGG---------------------------------------------------------------------SQDITPTAENRQQLRAVKVLA-VR---------DTLWVPREGGDIVVIELQ----------TQI-GGESGRVVSVLRAGGMN-----ED------------------------------------SSLVE--------------------------------------------------------------------------------AALVAQDTVVCC-------------------------------------------------------------LLD-AAGEWRLCVWRGWG-SQQFQLFYQSLEELGTMEVGMRRRR----------------------------------------------------------------------------------------------------------------------------------------------------------------------------------------
>XP_007905552.2-Callorhinchus-milii
---------------------------------------------------------------------------------------------------------------------------------------------------------------------------------------------------------------------------------------------------------------------------------------------------------------------------------------------------------------------------------------------------------------------------------------------------------------------------------------------------------------------------------------------------------------------------------------------------------------------------------------------------------------------------------------------------------------------------------------------------------------------------------------------------------------------------------------------------------------------------------------------------------------------------------------------------------------------------------------------------------------------------------------------------------------------------------MQSF--------------------SNLLEPEMYWDVVQNET--DE---DNMALQ-----------------------------------------------------------------------------------------NGTGPVAM----------------------------------GSK------------QSTLG-------------------------N-------------LLLNQSPT-------IENIQSAYKEGESAKARDLVRLSCEGT-KC--KV--------------------EKYELLNITAAYGDLE-MV-------QY----LLQ----------------------EA-QVELP-------------------R-KPSDENPAVVAAYC-GHKEIVREFLNSLPD-------S-----SK-------------------------------------------------------------YKDLLSWMLATAC-----------------------------------------------------------------------------------------------------------------------------------KQGHLEVVQLLVREYKADTDS---------------------------------------------------------------------------------------------------------------------------CAMKADNLPVIT----GSPLYAAV--RTGNEE---IAGFLLQNG--ALFSSYIIMDHPEFSKR--------------------------------------------------------------LLRKYFTEESSKY-----------------------------------------------------------------------------------------------------------------------------------------------------------------------------------------------------------------------------------------------------QDTLTQTGLSLKWSEL-----------------------------------------KLPWLELDWFMDI------------------------------------------------------SSQITELDLHANN-LT-FLPSIIPW-------------------------GLVHVKKLNLSENHLKELPNTASSE--------------------------------------------------------------------------------EILCT-------------GILEIDVSRNQLTCLPSGFLH-----LTKLQKLTAFRNAMDKLFDEQ-----------------------KATNWIGLRKLQAIDISENKLECLPTIFVHCFKSLISLNASQNAL---------------------------------------K---------------------------------------------------------------------------------------------------------------------------------------------QIPEPWACPLE---SCNMSQNLLEQ--------LPS-----------TLCVFWRKSLKEADFGDNLLKEVPQN-------------LFELQALHSMRLCGNQLAVLPC----PDKWQC----V-LLK--------------------------------------------------------------------------------------------------------------------------------------------------------------------------------------------------------------S---LDLSKNQLGKGEQV---TRNRKS-------------------------------GFFTTRSKRNS--EA-----------------------------------------------VPSVEFPQF----LGECLEVLHLDNNF-LDSVPQSVCWLK-SLSELYLSN--------------------NPGI---RDLPPELGQLANLWQLDIEELN-------------ITNVSAEVRKE--------------------------GPVSVLGYLRAQLR-KAEPCKLLKMIIVGPPRQGKSTLLEVLHSGKPPQ--------------------------------------------------------------------AM-LKE------NSIQTTTWELQRPAAVK-----------------------------AKVDSIAFNVWDVG-GPVIMSTVNQCFFTDMALYVVVWNLALGE--EAVA-NLQSWL---------------------LNIE---AKASNA-TVIVVGTHLDLIDMK-----FRTERIATLRAFVLALCR-AP------SGTRATGYPDVICKNLHEF-SGKT-----LEGLEGLRKLIFQVACNMKEVGQ-------LSGSQKLVGRLIPRSHLSLLDAVIKERKRRSA-------------------------------------SNEVLYLTDQQ--LEAIME----------------Q-----MPDNDIE-DFQDLQSAISFLIQTGALLHFPDTSHGLRNLYFLDPVWLSECLERIINIKAS----RSVA--KNGVIQTKDLR----MLLVGTG------------FT------EQTEEQYF-QFLAKFEIALPVAN--N----SYLLPHLLPSKPGLDINN-------L-----------------------------------------------------------------------------------------------------------------------------------------------------------------------------------------------RHKFTNTIQRLFKMTFV-PVGFWQRFIARILISLAQMDVQLFE--------------------------------------------NEKNSKPTRNNRASL----YSFTGSQR---RNRCSTFRVRRTQTIY-------------------------------------------------------------------------------------------------------------------------------------------------------------------------------------------------------------------------------------------------------------------------------------------------------------------------------------------------------------------------------------------------------------------------------------------------------------------------------------------------------------------------------------------------------------------------------------------------------------------------------------------------------------------------------------------------------------------------------------------------------------------------------------------------------------------------------------------------------------------------WQEGLQINYDGGYLSVQSSEVN-WKKTKSGGIKIICQSESRDFSAVAFLTDHVNSLFDQWFPALTA----TETDGTLLVE-QYMPCP--SCTPTTEGETH-----------------------------------------------------------------------------------------------------------------------------------------------------------------------------------------------------------------------------------------------------------------------------------------------------------------------------------------------------TQLRPDGLNYFKMEDCVLTAI---A----------------------K-----THIEC-PN-------------HPSTPV--S------------LEELVPELFMTDFPS-RLFLEI-SKLEYSEM-EKHVLGQGGSGTIIYKAMYKGI------------------------------------PIAVKRFHFKRCR-----------RQIADLNT------------------------------------------------------DSMFRHIEAMEALRNFSEFRQEASMLHSL-QHPCIVSLIGISIHP-L-CFALELAPLGSLNTVLAEYSK-----------------GMSFMPLGHMLTYRIAYQIAVGLSYLHRK--HIIFCDLKSDNIL-VWTLN-------AS-----------------DTVNVKLSDYGISRQS-FH-EG-ALGVEGTPGYQAPEIMP----G-IVYDEKVDMFSYGMVLYELLS-GHRPVLGH------HQ---IQIAKKL-AKGLRPSLGLLEEV-----QFHSLQTLMTECWDTKPEKRPAANSIVRM--MQDPSFPVLMYTLSCGRQNLFYSSQEQE-------------------------------------------------QTIIFWDGEGEE-----------------------------------RNYSVVNIE------------KGL-------------------------------------------------------------IEVDRISCPGIRLSCQLKLQTAL-------------------------------------WIA----------------------------------TEDQKIHVYSLKGMCPLNKFLK------V--L------------D-VPAIVTCFLMVSS--------------------------------GNQNSPLVFAGM---ADGMVAIYSLASD-IPKDGCT-------------YICSRSA------------------------NKFRFK--------------------------------------------------------------------------ITDDDPKQNVYQVTDMIAVNNGS----------------------------------------------EVWYSNGP--------AILIVDRLTAE--IVRR--L-----------ETYQA---P-----SQITSMVSN----------------------LGCNGEEAIWCLD--------------------------------DKTNCLVMYHAP--TY-------QICAHYFCNDCNPLRDMFTIQQPINA--V---------------------------------PAIHK---------------------------------------------------------------------------------------EVNEYDTPADVSIIISKEVGTQIIRHSDSVTDYCSM-----------------------------------------------------SSCSSMSNRNTRS------------------------SFSGLSSP---TSPTSIPF-------------------------------------------STDCEESDK---------------------------SNTS---------------------------PDQPE-------------------------------------------------------------------NNVSPTARKDLEHLQAVTVLA-VN---------DTIWIPRRCGDIIVIELE----------NQS-GSQRGKVIAVLKAELLT-----KH------------------------------------GTLVE--------------------------------------------------------------------------------AAVLGKDTVVCC-------------------------------------------------------------SRN-ENREWCLAVWRGWG-SKELELFYQSYEVLGRLEINMRKRR----------------------------------------------------------------------------------------------------------------------------------------------------------------------------------------
>XP_048418965.1-Stegostoma-fasciatum
------------------------------------------------------------------------------------------------------------------------------------------------------------------------------------------------------------------------------------------------------------------------------------------------------------------------------------------------------------------------------------------------------------------------------------------------------------------------------------------------------------------------------------------------------------------------------------------------------------------------------------------------------------------------------------------------------------------------------------------------------------------------------------------------------------------------------------------------------------------------------------------------------------------------------------------------------------------MLKK---------------------------------------------------------------------------------TFS---EN--IR-------QCSELRSHPEA--------------------RKAVITEMYWDVGHEDN--PE---DNMAPG-----------------------------------------------------------------------------------------TDTVPEIM----------------------------------GSK------------QSGLG-------------------------G-------------LPIEQSPS-------LKNVQAAYSAGEVERAQQLARLHLEA------NS--------------------QVEELLGVIAAHGDTE-ML-------QY----LLQ----------------------ET-GMELS-------------------K-ELNDGNPAIIAAHQ-GHEEVIKVLLNSTSD-------L-----CV-------------------------------------------------------------DKDLLNWMLAVAC-----------------------------------------------------------------------------------------------------------------------------------EKGHLDVVRLLVLVYKAETDS---------------------------------------------------------------------------------------------------------------------------CGVKTQDHPIIT----GQPLYAAM--KAGNEE---IAGFLLDNG--ACFSSYVLLDHPELSNQ--------------------------------------------------------------LLRKQFTEPSSQY-----------------------------------------------------------------------------------------------------------------------------------------------------------------------------------------------------------------------------------------------------EVSDRQTGLSLKWSCL-----------------------------------------KLPWLELDWFIDV------------------------------------------------------SNRITELDLCRNS-LT-FLPSVIPW-------------------------GLVHLKKLNLSANQLMDLPNVTSSE--------------------------------------------------------------------------------EILCL-------------GILEIDVSRNQLSCLPTGFLH-----LPKLEKLTAYANLLEVLFDEE-----------------------KATNWIGLRKLQEIDVSDNKLQLLPSTFLHCCKSLSRLKASQNTL---------------------------------------K---------------------------------------------------------------------------------------------------------------------------------------------DFPEPWACPLK---FCNVSGNFLKS--------LPN-----------NLSIFWKNYLKEANFSDNLLKEVPAN-------------IFELKNLSCLNLSGNQIQSLPP----VDKWQC----S-NLK--------------------------------------------------------------------------------------------------------------------------------------------------------------------------------------------------------------S---LDLSRNHLGKSEEG---VRTRKA--------------------------------FFTTWLKKTS--DT-----------------------------------------------VSPVEFPQF----LGECLEVLHLDNNF-LDSVPQSVSWLR-SLSELYLSN--------------------NPGI---RELPAELGQLANLWQLDIDQLS-------------ISNVPTEIRNE--------------------------GPNSILTYLRAQLR-KAEPCKLMKMIIVGPPRQGKSTLLETLQSGKPTQ--------------------------------------------------------------------SM-SKE------SSIQTTNWELLRPANVK-----------------------------TKVDSVVFNVWDVG-GDAIMSTVNQCFFTDKALYVVVWNLALGE--EAVA-NLQSWL---------------------LNIE---AKAPNA-TVIVVGTHLDLIDTK-----FRSERIATLRAYVLALCR-SP------SGPRATGYPDISCRNLHEI-SCKT-----LDGLEGLRKLIFQVACSMKDTGN-------LTASQKLVGRLIPKSYFNLLNAVLKEQQRRSS-------------------------------------STEVQYLTDLQ--LEEIVE----------------Q-----TPDNDIK-DFEDLQTAFSFLIETGALLHFPDTSHGLRNLYFLDPVWLSECLARIINVKAS----RVLA--KNGIIQVTELR----TLLVGTG------------FT------EQTEEQYL-QFLAKFEIALPITN--N----SYLLPHLLPSKPGFEFSN-------L-----------------------------------------------------------------------------------------------------------------------------------------------------------------------------------------------RSKSTNTIQRLFKMNFV-PVGFWQRFITRILISLAEMDAQLFE--------------------------------------------NEKNPRRGRANRASV----YSFTRSQR---RNRCSTFRVRRNQTIY-------------------------------------------------------------------------------------------------------------------------------------------------------------------------------------------------------------------------------------------------------------------------------------------------------------------------------------------------------------------------------------------------------------------------------------------------------------------------------------------------------------------------------------------------------------------------------------------------------------------------------------------------------------------------------------------------------------------------------------------------------------------------------------------------------------------------------------------------------------------------WQEGLQVNYDGGFLSVESSEVN-WKRKKSAGVKIYCQSETRDFSAVAFITDHVNSLIDQWFPALTA----TDADGTPLVE-QYVPCP--HCTPTVTGEAE-----------------------------------------------------------------------------------------------------------------------------------------------------------------------------------------------------------------------------------------------------------------------------------------------------------------------------------------------------IHVQVHGQYYFSMEDCLLTAI---K----------------------H-----THIKC-PN-------------HPTEPV--S------------LEELVPELFMTDFPA-RLFLEM-NCLEQNET-TDNILGQGGSGTTVYKATYNAT------------------------------------PIAVKKFHFKKCG-----------LPSDGVNE------------------------------------------------------DSMFRHLEAMEALRNFSEFRQEASMLHSM-QHPCIVSLVGISIHP-L-CFALELAPLGSLNTVLTDYAK-----------------GASFIPLGHMLTHRIAYQIAVGLAYLHRK--NIIFCDLKSDNVL-VWTLD-------LT-----------------ETVNVKLSDYGISRQS-FH-EG-ALGVEGTPGYQAPEVMP----G-IVYDEKVDMFSYGMVLYELLS-GRRPVLGQ------HQ---LQIAKKL-AKGVRPSLGALEQV-----QFHRMHNLMMECWDTKPEKRPGAGTAIRL--MQDPSFPAFMYMLWCGEQSSFCPSQELE-------------------------------------------------RTVIFWNEEGNN-----------------------------------RNYSVVNID------------KGL-------------------------------------------------------------IEVDHISCPGIRLSCQLKLQSAL-------------------------------------WTA----------------------------------TVDQKIQVYSLKGMCPLNVPLR------V--L------------D-VPAIVTCFLPVSR--------------------------------GNQKSPVMLAGM---ADGMVAVYCLASE-IPEGWCS-------------YLCSRSA------------------------NKFQFK--------------------------------------------------------------------------ISDNDLRQNAYPVTDMIAVNNGS----------------------------------------------EVWYSNGP--------GILIVDTLATE--ITRR--L-----------EPYQA---P-----SQVISMTCN----------------------VGCNGEEAIWCLD--------------------------------DKTSTLIMYRS----Y-------QVCAHYTCSDCNPLRDMFPIQQPASFATT---------------------------------TAITP---------------------------------------------------------------------------------------TDMTDSNSMDVSIIFNDEVGTQVIRHSDSMTDYCSL-----------------------------------------------------SSKSYSSTIGNTRT-----------------------SFSALSSP---ASPISIPH-------------------------------------------SSDCESSLS---------------------------RDRS---------------------------GS-------------------------------------------------------------------------ISPSVNDIEQLQAIKILT-VK---------DTLWIPRRGGDIIVIELE----------NQS-TCQQGRVMAVLKPESAP-----ED------------------------------------RKLVD--------------------------------------------------------------------------------AAVVAKDTVVCC-------------------------------------------------------------FQN-DTRDWNLHVWRAWG-SREFKLFYQSYEELARMEVSMRRRK----------------------------------------------------------------------------------------------------------------------------------------------------------------------------------------
>XP_040198253.1-Rana-temporaria
----------------------------------------------------------------------------------------------------------------------------------------------------------------------------------------------------------------------------------------------------------------------------------------------------------------------------------------------------------------------------------------------------------------------------------------------------------------------------------------------------------------------------------------------------------------------------------------------------------------------------------------------------------------------------------------------------------------------------------------------------------------------------------------------------------------------------------------------------------------------------------------------------------------------------------------------------------------------------------------------------------------------------------------------------------------------------------------------------------------MYWCVGVEAC--AGSRGGSMDSH-------------------------------------------------------------------------------------------NGSANM----------------------------------GNK------------QVIPG-------------------------D-------------LGVNQSPV-------IAEIQAMYCEGDRDKAHNLVKSICEEN-LP--QQ--------------------EKLHLMRISSACGDLP-SV-------RY----LLH----------------------EA-QVLLP-------------------T-EPNDDNPAVIAAHY-GHGDSVALLLDSLPD-------A-----CS-------------------------------------------------------------HKPLLNWLLVTCC-----------------------------------------------------------------------------------------------------------------------------------EQGHLALVKLLVLTYRADPDC---------------------------------------------------------------------------------------------------------------------------YAMRNNEFPVLR----KLPLYASI--MAGHED---IAEFLLQNG--AGFCSYILMDNPELTKK--------------------------------------------------------------LLRKRSLAE-STG--H-------------------------------------------------------------------------------------------------------------------------------------------------------------------------------------------------------------------------------------------------RDRSVQEPGVCMKWSCL-----------------------------------------RLPWVDLDWFIDI------------------------------------------------------SCQIRELDISSNL-LT-SLPSVVPW-------------------------GLLNLQKLNLSDNQLCDLPSIQSSD--------------------------------------------------------------------------------EIICS-------------RLLEIDVSNNKLTSLPPGLLH-----LSRLQKLCASKNFLANLFRED------------------------GANWIGLRRLQELDVSENHLSDLSNPVFHCFKSLRYLNVSGNKL---------------------------------------K---------------------------------------------------------------------------------------------------------------------------------------------MFLEPWACPLK---YCKASKNCIEI--------LPD-----------NLAVFWRNHLLEVDFSDNALKDVPKE-------------LFQLEALQYLKLSGNQLAALPP----ADTWTC----R-ILK--------------------------------------------------------------------------------------------------------------------------------------------------------------------------------------------------------------S---LDLSKNQLGRNEDG---SRTRRV-------------------------------PFFSTKYRTRTGTDL-----------------------------------------------GSSVEFPLF----LRDSLEVLYLNDNQ-LDSFPHSVCQLK-SLTELYLGS--------------------NPGI---KELPPELGQLSSLWQLDLEDLN-------------ISNLPAEIRKE--------------------------GPVTILAYLRAQLR-KAERCRLVKMIIVGPPRQGKTTLFEVLQTGKVSQ--------------------------------------------------------------------QM-QGD------STIRTTRWELQRPVSIK-----------------------------AKVDSVEFHVWDMG-GSATVAAVNQCFLTDKALYVVVWNLALGE--EAVS-NLLYWL---------------------LNIE---AKAPNS-VVLVVGTHLDFIETK-----FRLERIATLRAYVLALCR-SP------SGSRATGFPDITFKHLHEL-SCRT-----LEGLDGLRQLIFHAACNMKDVGS-------TIGSQKLVGRLIPRSYLNLQEAVLREQQKRAL-------------------------------------EDQVQYLTDEQ--IEQITE----------------R-----SPGNDIR-DYEDMQSAIGFLIETGTLLHFPDTSHGLRNLYFLDPVWLSECLERIINIKSS----KSVV--RNGVIKAEDLR----MLLVGTG------------FA------KQTEEQYF-QFLAKFEIALPVAN--N----SYLLPHLLPAKPGLDIHC-------L-----------------------------------------------------------------------------------------------------------------------------------------------------------------------------------------------RQSTGNTVQRVFNMSFV-PVGFWQRFIARMLISLSEMDLQLFE--------------------------------------------NKKN-TKPRNRKSAI----YNFTGSQ----RNRCSTFRVKRNQTIY-------------------------------------------------------------------------------------------------------------------------------------------------------------------------------------------------------------------------------------------------------------------------------------------------------------------------------------------------------------------------------------------------------------------------------------------------------------------------------------------------------------------------------------------------------------------------------------------------------------------------------------------------------------------------------------------------------------------------------------------------------------------------------------------------------------------------------------------------------------------------WQEGLLVTFEGGYLSVESSDVN-WKKKKSGGIKIICQSEVRDFSAMAFITDHVNSLIDQWFPALTA----TESDGTLLME-QYVPCN--SCAARPHDQ-E-----------------------------------------------------------------------------------------------------------------------------------------------------------------------------------------------------------------------------------------------------------------------------------------------------------------------------------------------------GAPDEKEPHYFNMEDCVLAAV---D----------------------K-----DYLEC-PN-------------HPEDPV--S------------LKELVPEIFMTDFPS-RLFLDI-QNLEYSEE-HTNVLGQGGSGTIIYRAAYKQK------------------------------------PVALKMFQIKKYR-----------TSAE-ITK------------------------------------------------------DTMFKHIQAIDAMRNFSDFRQEASMLHSL-QHPCIVSLIGISIHP-L-CFALELAPLGSLNTVLAERHQ----------------GTSSYMPLGHMLTQRVSYQIASGLSYLHKK--NVIFCDLKSDNIL-VWSLD-------VR-----------------ETINIKLSDYGISRLS-FH-EG-ALGVEGTPGYQAPEIRP----R-VVYDEKVDMFSFGMVLYELLS-GQRPSLGH------HQ---LQISKKL-SKGIRPVLGRPEEV-----QFYRLQELMMECWDTKPEKRPLAASVVRR--MNDPSFSVFKYHILCGMQETFCSSREVD-------------------------------------------------STVVFWMGTAQT-----------------------------------RNYTVVDVA------------KGQ-------------------------------------------------------------VEVRGLSCPGLKMCSQLKVQNML-------------------------------------WIA----------------------------------TEDQKISIYSLQGMCPLSAPQK------E--V------------D-TPAMVTCFLTAFV---------------------------------AKGSCLVLAGL---ADSLVCVFPVSSG-IPSADCS-------------YICSRTA------------------------NRTLFK--------------------------------------------------------------------------IGDEDPRQNPYPVLTMEISNGGS----------------------------------------------EVWYSNGP--------GILIVELTSLK--VTKR--L-----------EPYTA---P-----SFVISMATS----------------------TDCNGEDTVWCLD--------------------------------DKTNTLVMYHAA--DC-------QLCARYFCGDCSPLRDMFALKATSELAPV---------------------------------TLP-----E-----------------------------------------------------------------------------------TNCDRQCQSEANIIYSQDRGVQLLSHQDSLTDYCSL-----------------------------------------------------SSSSSEPQ-GTA-----------------------KSSSSLPSTP---VSYNSTLF-------------------------------------------STDSEEPEL---------------------------SREQ---------------------------RPRMPS---------------------------------------------------------------ESWGTKAPPTEEEKVLLQAVRVLA-VK---------DLLWVPRRGGDIIIIGLEK-E-------C---GGQRGRVIAVLQPGDLA-----KD------------------------------------GVCIE--------------------------------------------------------------------------------AAVVSKDSVVCC-------------------------------------------------------------LQS-DTLGWILSVWRGWG-AAEFDIFYNSADELRRLETCMRKRR----------------------------------------------------------------------------------------------------------------------------------------------------------------------------------------
>XP_041442810.1-Xenopus-laevis
---------------------------------------------------------------------------------------------------------------------------------------------------------------------------------------------------------------------------------------------------------------------------------------------------------------------------------------------------------------------------------------------------------------------------------------------------------------------------------------------------------------------------------------------------------------------------------------------------------------------------------------------------------------------------------------------------------------------------------------------------------------------------------------------------------------------------------------------------------------------------------------------------------------------------------------------------------------------------------------------------------------------------------------------------------------------------------------------------------------MMYWCVGVEAC--AGSRGGSMDSY-------------------------------------------------------------------------------------------NGSGGM----------------------------------GNK------------QTLPG-------------------------E-------------LPANQSPV-------IADIQSAYNEGDKERAQDLVKTACEDN-VQ--KQ--------------------EKYQFLRLTAAYGDLP-SV-------CY----LLK----------------------EA-QAVLP-------------------T-EPSDDNPAVMAAHF-GHIDTVKVLLDSLPD-------P-----CS-------------------------------------------------------------PKPLLNWMLVTAC-----------------------------------------------------------------------------------------------------------------------------------EQGHLALVKLLVLRYNADPDC---------------------------------------------------------------------------------------------------------------------------YATRNNEFPVLR----KLPLYATI--MAGHEE---VAVFLLQNG--AGFCSYILMDNPELSKA--------------------------------------------------------------LLRRSLTTELPEH--R-------------------------------------------------------------------------------------------------------------------------------------------------------------------------------------------------------------------------------------------------QQQAAQEPAVCVKWSSL-----------------------------------------RLPWVNIDWFIDI------------------------------------------------------SSKIRELDISSNC-LA-SLPSVVPW-------------------------GLLNLQKLNISDNQLCDLPSVQSSE--------------------------------------------------------------------------------EIICS-------------KLLEVDVSNNKLMLLPSGFLH-----LSRLQRLCASKNYIVDLFKED------------------------GTNWIGLRRLQDLDLSDNRIVELPASILHCFKSLRNLNVAGNKL---------------------------------------K---------------------------------------------------------------------------------------------------------------------------------------------ELPEPWSCPLK---YCKASKNAIEC--------VSE-----------NLALFWRNHLIEVDFSENAIKEVPKS-------------LFQLESLQCLKLSGNQLTTLPS----SDTWNC----T-NLK--------------------------------------------------------------------------------------------------------------------------------------------------------------------------------------------------------------C---LDLSKNQLGRNEEG---TRTRRM-------------------------------PFFSTKSKTKTGTDP-----------------------------------------------GSAVEFPLF----LKESLEVLYLNDNQ-LESVPPSISQLK-GLTELYLGN--------------------NPGI---RELPADLGQLSSLWQLDLEDLN-------------ISNLPGEIRKE--------------------------GPVTILAYLRAQLR-RAERCHLVKMIIVGPPRQGKSTLFEVLQTGKVSQ--------------------------------------------------------------------LM-QGD------NTIRTTCWELQKPVGTI-----------------------------AKVDSVQFHVWDVG-GSNAMSAVNQCFFTDKALYVVVWNLALGE--EAVA-NLQFWL---------------------LNIE---AKAPNA-VVLVVGTHLDFIETK-----FRLERIATLRAYVLALCR-SP------SGSRATGFPDITFKHLHEL-SCKT-----LEGLDALRQLIFHAACNMKDVGS-------TIGSQKLVGRLIPRSYLNLQEAVLTEQQRRAQ-------------------------------------GDEVQYLNDEQ--IEQIID----------------Q-----SPTNDIR-DYEDMQAAIGFLIETGTLLHFPDTSHGLRNLYFLDPVWLSECLERIINIKSS----KSVA--RNGVIKAEDLR----MLLVGTG------------FT------KQTEEQYF-QFLAKFEIALPVAN--N----SYLLPHLLPTKPGMDIHS-------L-----------------------------------------------------------------------------------------------------------------------------------------------------------------------------------------------RQLTGSTVQRLFKMSFV-PVGFWQRFIARMLISLAEMDLQLFE--------------------------------------------SKKN-TKTKNRKSAI----YSFTGYQ----RNRCSTFRVKRNQTIY-------------------------------------------------------------------------------------------------------------------------------------------------------------------------------------------------------------------------------------------------------------------------------------------------------------------------------------------------------------------------------------------------------------------------------------------------------------------------------------------------------------------------------------------------------------------------------------------------------------------------------------------------------------------------------------------------------------------------------------------------------------------------------------------------------------------------------------------------------------------------WQEGLMVTFEGGYLSVESSDIN-WKKKKSGGIKIICQSELRDYSAMAFITDHVNSLIDQWFPALTA----TESDGTLLME-QCVPCH--CCTTVVSDQ-E-----------------------------------------------------------------------------------------------------------------------------------------------------------------------------------------------------------------------------------------------------------------------------------------------------------------------------------------------------GSKNENIPHYFNMEDCVLAAV---E----------------------K-----DYLEC-PN-------------HPEHAV--P------------LQELVPEIFMTDFPS-RLFLDI-SDLECSQE-SSNILGQGGSGTVIYRAKYKHK------------------------------------SVAVKMFQISKYR-----------SSPE-VLQ------------------------------------------------------DTMFKHLQAMDAMRNFSEFRQEASMLHTL-QHPCIVSLIGISIHP-L-CFALELAPLGSLNTVLAATAQ----------------AATSFMPLGHMLTQRVCYQIASGLSYLHKK--NIIFCDLKSDNIL-VWSLD-------VK-----------------EAVIIKLSDYGISRLS-FH-EG-ALGVEGTPGYQAPEIRP----R-VVYDEKVDMFSYGMVLYELLS-GQRPSLGQ------HQ---VQISKKL-SKGIRPVLGRPEEV-----QFHHLQELMMACWDTKPEKRPFAASVIHR--MNDPSFTVFKYQLSCGIQESFCTSREPE-------------------------------------------------STVVFWVGTGSS-----------------------------------RNYTVVDVE------------KGQ-------------------------------------------------------------VEVQTLSCPGMRMSCQQRVQNTL-------------------------------------WIA----------------------------------TEDQNISIFSLQGMCPLSVALK------V--I------------D-TPAIVTCFLVVNM---------------------------------EKGNYLVFAGL---SDSLISVYPVSGG-IPGSDCS-------------YICSRTA------------------------NRTMFK--------------------------------------------------------------------------ITDDDPRQKPYPVLAMEICNKCS----------------------------------------------EVWYGNGP--------GVLVLDCTSLE--ISKR--L-----------EPFSS---P-----SSIISMVTS----------------------TDTNREETVWLLD--------------------------------DTTNFLVMYNAA--AY-------LLCARYFCGDISPLRDMFTVKPCSDVAPV---------------------------------ALP-----V-----------------------------------------------------------------------------------TNCNSPRTANVSIIYSLERGMQLLSHQDSLTDYCSV-----------------------------------------------------SSFYSSIPQGTA-----------------------KSSSSLPSTP---VSYSSAPF-------------------------------------------STDSEDPDS---------------------------SQEQ---------------------------IRRIPS---------------------------------------------------------------ASWGARTPLSEEEKLNVQAVGILA-VK---------DLLWVPRRGGDIIIIGLEK-E-------S---EGQRGRVIAVLQTGIVE-----NQ------------------------------------GVHLQ--------------------------------------------------------------------------------AAALCKDSIVCC-------------------------------------------------------------LQS-ETLGCSLSVWRNWG-SEEFDIFYHASDELRRLENCMRKRRSGCVCH-----------------------------IFCQHCDQLHNAIS--REE----------------------------------------------------------------------------------------------------------------------------------
>XP_024897004.1-Pteropus-alecto
----------------------------------------------------------------------------------------------------------------------------------------------------------------------------------------------------------------------------------------------------------------------------------------------------------------------------------------------------------------------------------------------------------------------------------------------------------------------------------------------------------------------------------------------------------------------------------------------------------------------------------------------------------------------------------------------------------------------------------------------------------------------------------------------------------------------------------------------------------------------------------------------------------------------------------------------------------------------------------------------------------------------------------------------------------------------------------MAG--------------------MSQRPPTMYWCVGPEGS--AVCPGSAMETH-------------------------------------------------------------------------------------------NGARDM----------------------------------GSK------------LSTPG-------------------------S-------------DPTAQCPG-------TEDIHTAYKRGDTSRARHLLREACDES-AS--QL--------------------EKGQLLSISAAYGDLE-TV-------RY----LLT----------------------NR-QVRLS-------------------T-EPTDDNPAVVAALF-GHMDVVQELLESLPG-------S-----CS-------------------------------------------------------------PQRLLNWMLALAC-----------------------------------------------------------------------------------------------------------------------------------QRGHLGLVKLLVLTHGADPES---------------------------------------------------------------------------------------------------------------------------YAVRKNEFPVIV----RLPLYAAI--KSGNED---VAIFLLRHG--AFFCSYILLDSPDSSKR--------------------------------------------------------------LLRKYFIEAS--A--L-------------------------------------------------------------------------------------------------------------------------------------------------------------------------------------------------------------------------------------------------PGSYSGKMALSVKWSHL-----------------------------------------RLPWVDLDWLIDI------------------------------------------------------SCQITELDLSANC-LS-SLPSVIPW-------------------------GLINLRKLDLSDNHLGELPSVQSSD--------------------------------------------------------------------------------EIICS-------------RLLEIDVSSNKLSHLPPGFLH-----LSKLQKLTASKNYLEKLFEEES----------------------TTANWIGLRKLQELDLSDNKLTELPAVFLHSFKSLSCLNVSRNNL---------------------------------------K---------------------------------------------------------------------------------------------------------------------------------------------VFPDAWACPLSLEHCIQEPKNALEC--------LPD-----------KMAVFWKNHLKDVDFSENALREVPLG-------------LFQLDALTFLRLQGNQLVTLPP----PEKWTC----K-QLK--------------------------------------------------------------------------------------------------------------------------------------------------------------------------------------------------------------T---LDLSRNQFGKNEDG---LKTKRI-------------------------------SFFTTRGRPRSGTE-----------------------------------------------TACVLEFPAF----LSESLEVLCLNDNH-LDAVPSSVCLLK-NLSELYLGN--------------------NPSL---RELPPELGQLGNLWQLDIEDLS-------------ISNVPAEIRKE--------------------------GPRAVLSYLRAQLR-RAEKCKLMKMIVVGPPRQGKSSLLEILQTGRAPQ--------------------------------------------------------------------LV-HGD------ATIKTTKWELQRPAGSK-----------------------------AKVESVEFNVWDIG-GPASMATVNQCFFTDKALYVVVWNLALGE--EAVA-NLQFWL---------------------LSIE---AKAPNA-VVLVVGTHLDLIEAK-----FRVERIATLRAYVLALCR-AP------SGPRATGFPDITSKHLHEI-SCKS-----LEGREGLRQLIFHVTCSMKDVGS-------TIGCQRLAGRLVSTWLIPPEP--------------------------------------------------------------------------------------------------------------GRGPAALCGDPAPPPV-------------------------------------------------SASPGS------------VT------QQTEEQYF-QFLAKFEIALPVAN--N----SYLLPHLLPSKPGLDTHG-------L-----------------------------------------------------------------------------------------------------------------------------------------------------------------------------------------------RHPTANTIQRVFKMSFV-PIGFWQRFIARMLISLAEMDLQLFE--------------------------------------------TRKN-TRSRHRKVAI----YSFAGNQ----RNRCSTFRVRRNQTIY-------------------------------------------------------------------------------------------------------------------------------------------------------------------------------------------------------------------------------------------------------------------------------------------------------------------------------------------------------------------------------------------------------------------------------------------------------------------------------------------------------------------------------------------------------------------------------------------------------------------------------------------------------------------------------------------------------------------------------------------------------------------------------------------------------------------------------------------------------------------------WQEGLLVTFDGGYLSVESSDVN-WKKKKSGGIKIICQSEVRDFSAMAFITDHVNSLIDQWFPALTA----TESDGTPLME-QYVPCP--VCEASWAQHAD-----------------------------------------------------------------------------------------------------------------------------------------------------------------------------------------------------------------------------------------------------------------------------------------------------------------------------------------------------AGDRAEGVQYFDMEDCVLTAI---E----------------------C-----DFISC-PR-------------HPDLPV--P------------LQELVPELFMTDFPA-RLFLEN-SKLEHSED-QSSILGQGGSGTVIYRARYQGQ------------------------------------PVAVKRFQIKKFK-----------NFAN-APA------------------------------------------------------DTMLRHLRATDAMKNFSEFRQEASMLHAL-QHPCIVSLIGISIHP-L-CFALELAPLGSLNTVLSENAK-----------------DSSFMPLGHMLTQKIAYQIASGLAYLHKK--SIIFCDLKSDNIL-VWSLD-------PK-----------------EHVNIKLSDYGISRQS-FH-EG-ALGVEGTPGYQAPEIRP----R-IVYDEKVDMFSYGMVLYELLS-GQRPALGH------HQ---LQIAKKL-SKGVRPALGPPEEV-----QFHRLQALMVECWDTQPEKRPLALSVVSQ--MQDPTFATFMYLLPCGKQTAFFSPQGQD-------------------------------------------------YTVVFWDGKEGS-----------------------------------RNYTVANTE------------KGL-------------------------------------------------------------LEVQRMSCAGMKLSCQLKVHSCL-------------------------------------WTA----------------------------------TEDQKIYIYSLKGMCPLNTPQR------A--L------------D-TPAVVTCFLAVPV--------------------------------LKKNSYLVLAGL---ADGLVAVFSVVRG-TPDDSCS-------------YLCSHTA------------------------NRSKFG--------------------------------------------------------------------------IADDDVRQNPYPVKAMEVVNSGS----------------------------------------------EVWCSNGP--------GLLVVDCAALE--IRRR--L-----------EPFCA---P-----SLVTSIVCS----------------------SECRGEEVVWCLD--------------------------------DRANSLVMYHSA--TY-------QLCARYFCGDPNPLRDVFPVGPAGLEPLD------------------------------------GHVASP-----------------------------------------------------------------------------------AGPGGDCIADVTIIYSEDLGTQILTHQDSVTDYCSL-----------------------------------------------------SSGILESRRPQA-----------------------GPPDHRGEAA---AEHV---------------------------------------------------GGW----------------------------------------------------------------GQ---------------------------------------------------------------AEMHRCP--------------------------------PCPPSAGSVP-LGRRR-P-------RVPAPARWGA-PARYLRHPPS-----LC------------------------------------RVLMD--------------------------------------------------------------------------------AAVVAKDTVVCG-------------------------------------------------------------FEN-ENMEWCLAVWRGWG-TKEFDVFYQSYEELGRLEACTRKKR----------------------------------------------------------------------------------------------------------------------------------------------------------------------------------------
>XP_045142310.1-Echinops-telfairi
----------------------------------------------------------------------------------------------------------------------------------------------------------------------------------------------------------------------------------------------------------------------------------------------------------------------------------------------------------------------------------------------------------------------------------------------------------------------------------------------------------------------------------------------------------------------------------------------------------------------------------------------------------------------------------------------------------------------------------------------------------------------------------------------------------------------------------------------------------------------------------------------------------------------------------------------------------------------------------------------------------------------------------------------------------------------------------MAD--------------------MSRRPCSMYWCVGPEGS--AMCPEHAMEAH------------------------------------------------------------------------------------------N-GNMDV----------------------------------GSK------------PSTSD-------------------------N-------------GCMAAFSW-------TEGINTAYKQGNLTKARNLIKEACDES-TS--QL--------------------EKGQLLSISSANGDLE-TV-------RY----LLT----------------------ER-RVQLS-------------------T-EPNDDNPAVEATHF-GHTEVVQELLESLPG-------P-----CS-------------------------------------------------------------FQRLLNWMLALAC-----------------------------------------------------------------------------------------------------------------------------------QRGHLEIVKLLILTHGADPES---------------------------------------------------------------------------------------------------------------------------YAVRKNEFPVIV----HLPLYAAI--KSGNED---IAIFLLQHG--AFFCSYILLDSPKPSKH--------------------------------------------------------------ILRKYFIEAS--A--L-------------------------------------------------------------------------------------------------------------------------------------------------------------------------------------------------------------------------------------------------SNGCPGKVALRVKWSHL-----------------------------------------KLPWVDLDWLIDI------------------------------------------------------SCQITELNLSANC-LA-SLPSVIPW-------------------------GLINLRKLNLADNHLGELPRVQSSD--------------------------------------------------------------------------------EIICS-------------RLLEIDISGNKLPHLPIGFLY-----LSKLQKLIASKNYLEKLFEEE-----------------------NVTNWIGLRKLQELDIADNKLTELPVLFLHSFKSLACLNVSKNNL---------------------------------------K---------------------------------------------------------------------------------------------------------------------------------------------AFPDPWACPLK---CCKASKNALES--------LPD-----------KMAVFWKNHLKDVDFSENALKEVPLG-------------LFQLDALMFLRLQGNQLRTLPP----QDKWTC----K-QLK--------------------------------------------------------------------------------------------------------------------------------------------------------------------------------------------------------------T---LDLSRNQLGKNENG---VKTKHI-------------------------------SFFTTRGRQRSGTE-----------------------------------------------TGYVLEFPAF----LSESLEVLCLNDNH-LDVVPPSVCLLR-NLSELYLGN--------------------NPSL---QELPQELGQLGNLWQLDTEDLH-------------IVNVPAEIQKE--------------------------GPKAMLSYLRAQLR-KAERCKLMKMIIVGPPRQGKSILLEILQAGKAPQ--------------------------------------------------------------------MV-HSE------ATIRTTKWELQRPTGSK-----------------------------AKIESVEFNVWDIG-GPASMATVNQCFFTDKALYIVVWNLALGE--EAVA-SLQFWL---------------------LNIE---AKAPNS-VVLVVGTHLDLIETK-----FRVERIATLRAYVLALCR-SP------SGARATGFPDITNKNLYEL-SCKS-----LEGHEGLRQLIFHVTCSMKDVGS-------TIGCQRLAGRLVPRSYLSLQEAVLAEQHWRSQ-------------------------------------SNTVQYLTDKQ--LDQLVE----------------Q-----TPGNDIK-DYEDLQAAIKFLIETGTLLHFPDTSHGLRNLYFLDPIWLSECLQRIFNIKSS----RSVA--KNGVIRAEDLR----MLLMGTG------------FT------QQTEEQYF-QFLAKFEIALPVAN--D----SYLLPHLLPSKPGLDTHG-------M-----------------------------------------------------------------------------------------------------------------------------------------------------------------------------------------------RHPTANTIQRLFKMSFV-PIGFWQRFIARMLISLAEMDLQLFE--------------------------------------------NKKN-TKSRSRRVTI----YSFTGNQ----RNRCSTFRVRRNQTIY-------------------------------------------------------------------------------------------------------------------------------------------------------------------------------------------------------------------------------------------------------------------------------------------------------------------------------------------------------------------------------------------------------------------------------------------------------------------------------------------------------------------------------------------------------------------------------------------------------------------------------------------------------------------------------------------------------------------------------------------------------------------------------------------------------------------------------------------------------------------------WQEGLLVTFDGGYLSVESSDVN-WTKKKSGGIKIICQSEMRDFSAMAFITDHVNSLIDQWFPALTA----TESDGTPLME-QYVPCP--VCEASWTGSTD-----------------------------------------------------------------------------------------------------------------------------------------------------------------------------------------------------------------------------------------------------------------------------------------------------------------------------------------------------QSEMEEGVHYFDMEDCVLTAI---E----------------------Q-----DFISC-PR-------------HPDLPV--P------------LQELVPELFMTDFPA-RLFLEN-RKLEHSED-ESSILGQGGSGTVIYQAHYQGQ------------------------------------PVAVKRFKIKKFK-----------NFTN-VPA------------------------------------------------------DTMLQHLRATDAMKNFSEFRQEASMLHAL-QHPCIVSLIGISIHP-L-CFALELAPLGSLNTVLSENAK-----------------DSSFMPLGHMLTHKIAYQIASGLAYLHKK--NIIFCDLKSDNIL-VWSLD-------VQ-----------------EHINIKLSDYGISRQS-FH-EG-ALGVEGTPGYQAPEVRP----R-IVYDEKVDMFSYGMVLYELLS-GQRPELGH------HQ---LQIAKKL-SKGIRPVLGQPEEV-----QFHRLQTLMMECWDTKPEKRPIALSVVSQ--MKDPTFAAFMYLLPCGKQTSFFSSQGQE-------------------------------------------------YNVVFWDGKEES-----------------------------------RNYTVVNTE------------KGL-------------------------------------------------------------LEVQRMSCVGMKLSCQLKFQSSL-------------------------------------WTA------------------------------------------------------------------------------------------------------------------------------TENSYLVLAGL---ADGLVAVFPMARGSVPDDSCS-------------YLCSHTA------------------------NRSKFS--------------------------------------------------------------------------IPDEDARQNPYPVRAMEVVNSGS----------------------------------------------EVWYTNGP--------GLLIVNCFTLE--ICQR--L-----------EPYLA---P-----SVVTSITCS----------------------SDCGGEEVVWCLD--------------------------------DKANSLVMYHSG--TY-------QLCARYFCGDPNPLQDKFLVHPVGLEPAG------------------------------------NLEASL-----------------------------------------------------------------------------------QKPKGDGLADVSIMYSKELGTQILAHQDSMTDYCSM-----------------------------------------------------SSPSASPPHQTA-----------------------WSPTSLPSSP---VSSYNMPF-------------------------------------------SSDYEDPER---------------------------QYDP---------------------------GAYSDP---------------------------------------------------------------SEQDLNTVIRATFSQHLQAMKILT-VK---------DLIWVPRHGGDILIIGLEK-E-------S---GVQQGRVIALLKARELA-----LH------------------------------------GVLVD--------------------------------------------------------------------------------AAVVAKDIVVCG-------------------------------------------------------------FEN-ENSEWCLAVWRGWG-AREFDTFYHSYEELSRLESCTRKRR----------------------------------------------------------------------------------------------------------------------------------------------------------------------------------------
>XP_014399058.1-Myotis-brandtii
------------------------------------------------------------------------------------------------------------------------------------------------------------------------------------------------------------------------------------------------------------------------------------------------------------------------------------------------------------------------------------------------------------------------------------------------------------------------------------------------------------------------------------------------------------------------------------------------------------------------------------------------------------------------------------------------------------------------------------------------------------------------------------------------------------------------------------------------------------------------------------------------------------------------------------------------------------------------------------------------------------------------------------------------------------------------------------------------------------------------------MGTRWRMS-------------------------------------------------------------------------------------------REGAGDM----------------------------------GSK------------LATPD-------------------------G-------------DPAGRCPG-------TEDIHAAYKRGDPSRARHLLREVCDGC-AS--QR--------------------EKGQLLSIAAAYGDLE-TV-------RY----LLT----------------------ER-QVALP-------------------T-EPTDDNPAVVAAHF-GHTEVVQELLESFRG-------P-----CS-------------------------------------------------------------LQRLLNWMLALAC-----------------------------------------------------------------------------------------------------------------------------------QRGHLGLVKLLVLTYGADPES---------------------------------------------------------------------------------------------------------------------------YAVRKNEFPVIV----RLPLYAAI--KAGNED---IAIFLLRHG--AFFCSYILLDSPEPSKH--------------------------------------------------------------LLRSFFIEAS--A--L-------------------------------------------------------------------------------------------------------------------------------------------------------------------------------------------------------------------------------------------------PSSCSGKVPLRVKWAHL-----------------------------------------KLPWVDIDWLIDI------------------------------------------------------SCQITELDLSANC-LA-SLPSVVPW-------------------------GLINLRKLNLSDNHLAELPGVQSSD--------------------------------------------------------------------------------EIICS-------------RLLEVDISSNKLAHLPPGFLH-----LSKLQKLTASKNYLEKLFEEE-----------------------SATNWIGLRKLQELDVSDNKLTELPATFLHSFKSLHCLNVSRNKL---------------------------------------K---------------------------------------------------------------------------------------------------------------------------------------------VFPDAWACPLK---CCKASQNALEC--------LPD-----------RMAVFWKNHLRDVDFSENALRDVPLG-------------LFQLDALVSLKLQGNQLVAVPP----PEKWTC----T-QLK--------------------------------------------------------------------------------------------------------------------------------------------------------------------------------------------------------------T---LDLSRNQFGKNEDG---LKTKRI-------------------------------SFFTTRGRQRSGTE-----------------------------------------------TACPLDFPAF----LSESLEVLCLNDNH-LDAVPPSVCLLR-SLSELYLGN--------------------NPGL---RELPPELGQLGNLWQLDIEDLN-------------ISNVPAEIRKE--------------------------GPKAMLSYLRAQLR-KAEKCRLMKMIVVGPPRQGKSTLLEILV---------------------------------------------------------------------------------------------------------------------------------------ESIEFSVWDIG-GPASMATVNQCFFTDKALYVVVWNLALGE--EAVA-SLQFWL---------------------LNIE---VRDPAR-RRAVVGTHLDLIESK-----FRVERIATLRAYVLALCR-SP------SGSRATGFPDITFKHLHEI-SCKT-----LEGLEGLRQLIFHVTCNMRDVGS-------TIGCQRLVGRLVGTAAVMGRAAHQPEGPTCWL-------------------------------------LPQRNVCPGPPGSRSPRVP----------------S-----ALCLMPP-PPTLLFTAISFLIETGALLHFPDTSHGLRNLYFLDPIWLSECLQRIFNIKGS----RSVA--KNGVIRAEDLR----LLLVGTG------------FT------QQTEEQYF-QFLAKFEIALPVAN--D----SYLLPHLLPSKPGLDTHS-------M-----------------------------------------------------------------------------------------------------------------------------------------------------------------------------------------------RYPTANTIQRVFKMSFV-PVGFWQRFIARMLISLAEMDLQLFE--------------------------------------------TKKN-SKSRHRKVTI----YSFAGNQ----RNRCSTFRVKRNQTIY-------------------------------------------------------------------------------------------------------------------------------------------------------------------------------------------------------------------------------------------------------------------------------------------------------------------------------------------------------------------------------------------------------------------------------------------------------------------------------------------------------------------------------------------------------------------------------------------------------------------------------------------------------------------------------------------------------------------------------------------------------------------------------------------------------------------------------------------------------------------------WQEGLLVTFDGGYLSVESSDVN-WKKKKSGGIKIICQSEVRDFSAMAFITDHVNSLIDQWFPALTA----TESDGTPLME-QYVPCP--VCETSWARHAD-----------------------------------------------------------------------------------------------------------------------------------------------------------------------------------------------------------------------------------------------------------------------------------------------------------------------------------------------------PGEKAEGVQYFDMEDCVLTAI---E----------------------R-----DFIAC-PR-------------HPDLPV--P------------LQELVPELFMTDFPA-RLFLEN-SELEHSQD-QSSVLGQGGSGTIIYRARYQGR------------------------------------PVAVKRFQIKKFK-----------NFAN-VPA------------------------------------------------------DTMLRHLRATDAMKNFSEFRQEASMLHAL-QHPCIVSLIGISIHP-L-CFALELAPLGSLNTVLSENAK-----------------DSSFMPLGHMLTQKTAYQIAAGLAYLHKK--NIIFCDLKSDNIL-VWSLD-------VK-----------------EHVNIKLSDYGISRQS-FH-EG-ALGVEGTPGYQAPEIRP----R-IVYDEKVDMFSYGMVLYELLS-GQRPALGH------HQ---LQIAKKL-SKGIRPVLGQPEEV-----QFHRLQALMMECWDTKPEKRPLALSVVSQ--MKDPTFATFMYQLPCGKQTAFFSSQSQE-------------------------------------------------YTVVFWDGKEES-----------------------------------RNYTVVNME------------KGL-------------------------------------------------------------LEVQRMGCPGMKLSCQIKVQSSLCTTLSFSKFLQRTEMRQQATREPLG-FPRRSGPRKDVWPVSAGSH------------------------AARLPLQDQKIYIYSLKGMCPLNAPQR------A--L------------D-TPAVVTCFLAVPV--------------------------------LKKNSFLVLAGL---ADGLVAAFPVVRG-APEDSCS-------------YLCSHTA------------------------NRSKFS--------------------------------------------------------------------------IPDEDVRQNPYPVTAMEVVNSGS----------------------------------------------EVWYSNGP--------GLLVIDCAGLD--ISRR--L-----------EPYAA---P-----SVVTSLVCS----------------------SDCGGEEVVWCLD--------------------------------DRANLLVMYHSA--TY-------QLCARYFCGDPNPGRDVFPVHPSGLEPPD------------------------------------GPVASR-----------------------------------------------------------------------------------QEPEADSIADVSIMYSKELGTQILTHQDSLTDYCSM-----------------------------------------------------SSYSSSPRQRAP------------------------------LSP---DSSSSILF-------------------------------------------STDGEGSDR---------------------------LLEP---------------------------TAGSDR---------------------------------------------------------------SEQELSPVDGEAFSQHLQAVKVLA-VK---------DVIWVPRRGGDVIVIGLER-D-------A---GAQRGRVIAVLKARELT-----SR------------------------------------GALVD--------------------------------------------------------------------------------AAVVAKDTVVCG-------------------------------------------------------------FED-ESSEWCLAVWRGWG-TREFDVFFQAYEELGRLEACGRKRR----------------------------------------------------------------------------------------------------------------------------------------------------------------------------------------
>XP_036211673.1-Myotis-myotis
----------------------------------------------------------------------------------------------------------------------------------------------------------------------------------------------------------------------------------------------------------------------------------------------------------------------------------------------------------------------------------------------------------------------------------------------------------------------------------------------------------------------------------------------------------------------------------------------------------------------------------------------------------------------------------------------------------------------------------------------------------------------------------------------------------------------------------------------------------------------------------------------------------------------------------------------------------------------------------------------------------------------------------------------------------------------------------MAG--------------------MSGRPPSMYWCVGPEGS--AVSPERAMDT-------------------------------------------------------------------------------------------HNGAGDM----------------------------------GSK------------LATPD-------------------------G-------------DPGGRRPG-------MEDIHAAYKRGDPSTARHLLREACEEC-AS--QREKRWPPRG----PLAVCF--DQGQLLSIAAAYGDLE-TV-------RY----LLT----------------------ER-QVELP-------------------T-EPTDDNPAVVAAHF-GHTEVVQELLESFRG-------P-----CS-------------------------------------------------------------LQRLLNWMLALAC-----------------------------------------------------------------------------------------------------------------------------------QRGHLGLVKLLVLTYGADPES---------------------------------------------------------------------------------------------------------------------------YAVRKNEFPVIV----RLPLYAAI--KAGNED---IAIFLLRHG--AFFCSYILLDSPEPSKH--------------------------------------------------------------LLRRHFIEAS--A--L-------------------------------------------------------------------------------------------------------------------------------------------------------------------------------------------------------------------------------------------------PSSCSGKVPLRVKWAHL-----------------------------------------KLPWVDIDWLIDI------------------------------------------------------SCQITELDLSANC-LA-SLPSVVPW-------------------------GLINLRKLNLSDNHLGELPGVQSSD--------------------------------------------------------------------------------EIICS-------------RLLEVDISSNKLAHLPPGFLH-----LSKLQKLTASKNYLEKLFEEE-----------------------SATNWIGLRKLQELDVSDNKLTELPATFLHSFKSLHCLNVSRNKL---------------------------------------K---------------------------------------------------------------------------------------------------------------------------------------------VFPDAWACPLK---CCKASQNALEC--------LPD-----------RMAVFWKNHLRDVDFSENALRDVPLG-------------LFQLDALVSLKLQGNQLVAVPP----AEKWTC----T-QLK--------------------------------------------------------------------------------------------------------------------------------------------------------------------------------------------------------------T---LDLSRNHFGKNEDG---LKTKRI-------------------------------SFFTTRGRQRSGTE-----------------------------------------------TACPLDFPAF----LSESLEVLCLNDNH-LDAVPPSVCLLR-SLSELYLGN--------------------NPGL---RELPPELGQLGNLWQLDIEDLN-------------ISNVPAEIRKE--------------------------GPKAMLSYLRAQLR-KAEKCRLMKMIVVGPPRQGKSTLLEILQTGRAPQ--------------------------------------------------------------------PG-HGE------ATIRTTKWELQRPAGAR-----------------------------AKVESIEFSVWDIG-GPASMATVNQCFFTDKALYVVVWNLALGE--EAVA-SLQFWL---------------------LNIE---AKAPNA-VVLVVGTHLDLIESK-----FRVERIATLRAYVLALCR-SP------SGSRATGFPDITFKHLHEI-SCKT-----LEGLEGLRQLIFHVTCNMRDVGS-------TIGCQRLVGRLVPRSYLSLQEAVLAEHQRRRL-------------------------------------SDDVQYLTDRQ--LEQLVE----------------Q-----TPGNDIS-DYEDLQSAISFLIETGALLHFPDTSHGLRNLYFLDPIWLSECLQRIFSIKGS----RSVA--KNGVIRAEDLR----LLLVGTG------------FT------QQTEEQYF-QFLAKFEIALPVAN--D----SYLLPHLLPSKPGLDTHS-------M-----------------------------------------------------------------------------------------------------------------------------------------------------------------------------------------------RYPTANTIQRVFKMSFV-PVGFWQRFIARMLISLAEMDLQLFE--------------------------------------------TKKN-SKSRHRKVTI----YSFAGNQ----RNRCSTFRVKRNQTIY-------------------------------------------------------------------------------------------------------------------------------------------------------------------------------------------------------------------------------------------------------------------------------------------------------------------------------------------------------------------------------------------------------------------------------------------------------------------------------------------------------------------------------------------------------------------------------------------------------------------------------------------------------------------------------------------------------------------------------------------------------------------------------------------------------------------------------------------------------------------------WQEGLLVTFDGGYLSVESSDVN-WKKKKSGGIKIICQSEVRDFSAMAFITDHVNSLIDQWFPALTA----TESDGTPLME-QYVPCP--VCETSWARHTD-----------------------------------------------------------------------------------------------------------------------------------------------------------------------------------------------------------------------------------------------------------------------------------------------------------------------------------------------------PGEKAEGVQYFDMEDCVLTAI---E----------------------R-----DFIAC-PR-------------HPDLPV--P------------LQELVPELFMTDFPA-RLFLEN-SELEHSED-ESSVLGQGGSGTIIYRACYQGR------------------------------------PVAVKRFQIKKFK-----------NFAN-VPA------------------------------------------------------DTMLRHLRATDAMKNFSEFRQEASMLHAL-QHPCIVSLIGISIHP-L-CFALELAPLGSLNTVLSENAK-----------------DSSFMPLGHMLTQKTAYQIAAGLAYLHKK--NIIFCDLKSDNIL-VWSLD-------VK-----------------EHVNIKLSDYGISRQS-FH-EG-ALGVEGTPGYQAPEIRP----R-IVYDEKVDMFSYGMVLYELLS-GQRPALGH------HQ---LQIAKKL-SKGIRPVLGQPEEV-----QFHRLQALMMECWDTKPEKRPLALSVVSQ--MKDPTFATFMYQLPCGKQTAFFSSQSQE-------------------------------------------------YTVVFWDGKEESRPGRDEGGGP------------RPCGADHAIATPCRNYTVVNTE------------KGL-------------------------------------------------------------LEVQRMGCPGMRLSCQIKVQNSL-------------------------------------WTA----------------------------------TEDQKIYIYSLKGMCPLNTPQR------A--L------------D-TPAVVTCFLAVPV--------------------------------LKKNSFLLLAGL---ADGLVAAFPVVRG-APEDSCS-------------YLCSHTA------------------------NRSKFS--------------------------------------------------------------------------IPDEDVRQNPYPVTAMEVVNSGS----------------------------------------------EVWYSNGP--------GLLVIDCAGLD--ISRR--L-----------EPYAA---P-----SAVTSLVCS----------------------SDCGGEEVVWCLD--------------------------------DRANLLVMYHSA--TY-------QLCARYFCGDPNPGRDVFPVRPSGLEPPD------------------------------------GPGASR-----------------------------------------------------------------------------------QEPEADSIADVSIMYSKELGTQILTHQDSLTDYCSM-----------------------------------------------------SSYSSSPPRRAP------------------------------LSP---DSSSSVLF-------------------------------------------STDGEGSDR---------------------------LLEP---------------------------TAGSDR---------------------------------------------------------------SEQELSPVDGEAFSQHLQAVKVLA-VR---------DVIWVPRRGGDVIVIGLER-D-------A---GAQRGRVIAILKARELT-----SR------------------------------------GALVD--------------------------------------------------------------------------------AAVVAKDTVVCG-------------------------------------------------------------FED-ESSEWCLAVWRGWG-TREFDVFFQAYEELGRLEACGRKRR----------------------------------------------------------------------------------------------------------------------------------------------------------------------------------------
>XP_012588204.1-Condylura-cristata
----------------------------------------------------------------------------------------------------------------------------------------------------------------------------------------------------------------------------------------------------------------------------------------------------------------------------------------------------------------------------------------------------------------------------------------------------------------------------------------------------------------------------------------------------------------------------------------------------------------------------------------------------------------------------------------------------------------------------------------------------------------------------------------------------------------------------------------------------------------------------------------------------------------------------------------------------------------------------------------------------------------------------------------------------------------------------------MAG--------------------MSQRPPSMYWCVGPEGS--ALCPERAMETQ-------------------------------------------------------------------------------------------TGARDM----------------------------------GGK------------PSTPG-------------------------G-------------VPTAPCPR-------TEGIHTAYKQGDTSRAQLLLREACDEC-TS--PL--------------------EKGELLSIPAAYGDLD-TV-------RY----LLA----------------------ER-RVELA-------------------T-EPTDDNPAVVAAHF-GHTDVVQELLESLSG-------S-----CS-------------------------------------------------------------SQRLLNWMLALAC-----------------------------------------------------------------------------------------------------------------------------------QRGHLELVKLLVLTHGADPES---------------------------------------------------------------------------------------------------------------------------YAVRKNEFPVIV----RLPLYAAI--KSGNED---IAIFLLRHG--AFFCSYILLDSPDPSKH--------------------------------------------------------------LLRKYFIEAT--A--L-------------------------------------------------------------------------------------------------------------------------------------------------------------------------------------------------------------------------------------------------PSSYRGKTPLRVKWSNL-----------------------------------------KLPWVDLDWLIDI------------------------------------------------------SSQITELDLSANC-LA-SLPSIIPW-------------------------GLINLRKLNLSDNHLGELPGVQSSD--------------------------------------------------------------------------------EIICS-------------RLLEIDISSNKLSHLPPGLLH-----LSKLQKLAASKNYLEKLFEEE-----------------------SATNWIGLRKLQELDISDNKLTELPTLFLHSFKSLSSLNVSRNHL---------------------------------------K---------------------------------------------------------------------------------------------------------------------------------------------MFPDAWACPLK---CYKASQNALES--------LPD-----------KMAVFWKNHLKDVDFSENALKEVPLG-------------LFQLDALLFLRLQGNQLTALPP----PDKWTC----R-QLK--------------------------------------------------------------------------------------------------------------------------------------------------------------------------------------------------------------T---LDLSRNQFGRNEEG---LKTKRI-------------------------------SFFTTRGRQRSGTETETAVKGDVCLVTVSVCHARSHVRTPILCPVTCTVHMVSGQRPVLVRSACVLEFPTF----LSDSLEVLCLNDNH-LDAIPPSVCLLK-NLSELYLGN--------------------NPGL---RELPPELGQLSNLWQLDTEDLN-------------ISSVPAEVRKE--------------------------GPKAVLSHLRAQLR-KAEKCKLLKMIIVGPPRQGKSTLLDILQTGRVPQ--------------------------------------------------------------------TA-HGE------ATVRTTKWELQRPAGSR-----------------------------AKVESVEFNVWDIG-GPASMATVNQCFFTDKALYVVVWNLALGE--EAVA-NLQFWL---------------------LNIE---AKAPNA-VVLVVGTHLDLIEAK-----FRVERIATLRAYVLALCR-SP------SGSRATGFPDITFKHLHEL-SCKS-----LEGQEGLRQLIFQVTCNMKDVSS-------TIGCQRLAGRLIPRSYLSLQEAVLAEQQRRSL-------------------------------------EDDVQYLTDRQ--LEQLVE----------------Q-----TPDNDIK-DYEDLQSAISFLIETGTLLHFPDTSHGLRNLYFLDPIWLSECLQRIFNIKSS----RSVA--KNGVIRAEDLR----MLLVGTG------------FT------HQTEEQYF-QFLAKFEIALPVAN--D----SYLLPHLLPSKPGLDTHC-------M-----------------------------------------------------------------------------------------------------------------------------------------------------------------------------------------------RHPTANTIQRVFKMSFV-PVGFWQRFIARMLISLAEMDLQLFE--------------------------------------------NKKN-TRSRHRKVTI----YSFTGNQ----RNRCSTFRVKRNQTIY-------------------------------------------------------------------------------------------------------------------------------------------------------------------------------------------------------------------------------------------------------------------------------------------------------------------------------------------------------------------------------------------------------------------------------------------------------------------------------------------------------------------------------------------------------------------------------------------------------------------------------------------------------------------------------------------------------------------------------------------------------------------------------------------------------------------------------------------------------------------------WQEGLLVTFDGGYLSVESSDVN-WKKKKSGGIKIICQSEVRDFSAMAFITDHVNSLIDQWFPALTA----TESDGTPLME-QYVPCP--VCATSWAQLAD-----------------------------------------------------------------------------------------------------------------------------------------------------------------------------------------------------------------------------------------------------------------------------------------------------------------------------------------------------PSEKSERVQYFDMEDCVLTAI---E----------------------R-----DFISC-PR-------------HPDLPV--P------------LRELVPELFMTDFPA-RLFLEN-SKLEHSED-EGSVLGQGGSGTVIYQARYQGQ------------------------------------PVAVKRFQIKKFK-----------NFAN-VPA------------------------------------------------------DTMLRHLRATDAMKNFSEFRQEASMLHAL-QHPCIVSLIGISIHP-L-CFALELAPLGSLNTVLSENAK-----------------DSTFMPLGHMLTQKIAYQIASGLAYLHKK--NIIFCDLKSDNIL-VWSLD-------VK-----------------ELINIKLSDYGISRQS-FH-EG-ALGVEGTPGYQAPEIRP----R-IVYDEKVDMFSYGMVLYELLS-GQRPALGH------HQ---LQIAKKL-SKGIRPALGQPEEV-----QFHRLQALMMDCWDTKPEKRPLALSVVSQ--MKDPTFATFMYQLPCGKQTTFFSSQGQE-------------------------------------------------YMVVFWDGKEES-----------------------------------RNYTVVNTE------------KGL-------------------------------------------------------------LEVQHMSCAGMKLSCQLKIQSSL-------------------------------------WTA----------------------------------TEDQKIYIYNLKGMCPLNAPHQ------A--L------------D-TPAVVTCFLAVPV--------------------------------IKKNSYLVLAGL---ADGLVAVFPVVRG-APEDSCS-------------YLCSHTA------------------------NRSKFS--------------------------------------------------------------------------ITDEDARQNPYPVKAMEVVNSGS----------------------------------------------EVWYSNGP--------GLLVIDCAALE--ISRR--L-----------EPYSA---P-----SVVTSVVCS----------------------SESSGEEVVWCLD--------------------------------DRANSLVMYHST--TY-------QLCARYFCGDPSPLRDMFPVRPAGPEPL------------------------------------GSRLVDR-----------------------------------------------------------------------------------KEPEGDSIADVSIMYSEELGTQILTHQDSLTDYCSM-----------------------------------------------------SSYSSSPSRRGP-----------------------LSPASLPCSP---TSASSVPF-------------------------------------------STDGEDSDR---------------------------LPEP---------------------------TTGSNR---------------------------------------------------------------SEHDLTPVDGEAFSQHLQAVKLLA-VK---------DLIWVPRRGGDVIVIGLEK-D-------A---GAQRGRVIAVLKARELT-----SC------------------------------------GVLTD--------------------------------------------------------------------------------AAVVAKDTVVCG-------------------------------------------------------------FAD-ENAEWNLAVWRGWG-SKEFDVFYRSHEELGRLEACPRKRSVCTS------------------------------------------------------------------------------------------------------------------------------------------------------------------------------------
>NP_078928.3-Homo-sapiens-LRRK1
----------------------------------------------------------------------------------------------------------------------------------------------------------------------------------------------------------------------------------------------------------------------------------------------------------------------------------------------------------------------------------------------------------------------------------------------------------------------------------------------------------------------------------------------------------------------------------------------------------------------------------------------------------------------------------------------------------------------------------------------------------------------------------------------------------------------------------------------------------------------------------------------------------------------------------------------------------------------------------------------------------------------------------------------------------------------------------MAG--------------------MSQRPPSMYWCVGPEES--AVCPERAMETL-------------------------------------------------------------------------------------------NGAGDT----------------------------------GGK------------PSTRG-------------------------G-------------DPAARSRR-------TEGIRAAYRRGDRGGARDLLEEACDQC-AS--QL--------------------EKGQLLSIPAAYGDLE-MV-------RY----LLS----------------------KR-LVELP-------------------T-EPTDDNPAVVAAYF-GHTAVVQELLESLPG-------P-----CS-------------------------------------------------------------PQRLLNWMLALAC-----------------------------------------------------------------------------------------------------------------------------------QRGHLGVVKLLVLTHGADPES---------------------------------------------------------------------------------------------------------------------------YAVRKNEFPVIV----RLPLYAAI--KSGNED---IAIFLLRHG--AYFCSYILLDSPDPSKH--------------------------------------------------------------LLRKYFIEAS--P--L-------------------------------------------------------------------------------------------------------------------------------------------------------------------------------------------------------------------------------------------------PSSYPGKTALRVKWSHL-----------------------------------------RLPWVDLDWLIDI------------------------------------------------------SCQITELDLSANC-LA-TLPSVIPW-------------------------GLINLRKLNLSDNHLGELPGVQSSD--------------------------------------------------------------------------------EIICS-------------RLLEIDISSNKLSHLPPGFLH-----LSKLQKLTASKNCLEKLFEEE-----------------------NATNWIGLRKLQELDISDNKLTELPALFLHSFKSLNSLNVSRNNL---------------------------------------K---------------------------------------------------------------------------------------------------------------------------------------------VFPDPWACPLK---CCKASRNALEC--------LPD-----------KMAVFWKNHLKDVDFSENALKEVPLG-------------LFQLDALMFLRLQGNQLAALPP----QEKWTC----R-QLK--------------------------------------------------------------------------------------------------------------------------------------------------------------------------------------------------------------T---LDLSRNQLGKNEDG---LKTKRI-------------------------------AFFTTRGRQRSGTE-----------------------------------------------AASVLEFPAF----LSESLEVLCLNDNH-LDTVPPSVCLLK-SLSELYLGN--------------------NPGL---RELPPELGQLGNLWQLDTEDLT-------------ISNVPAEIQKE--------------------------GPKAMLSYLRAQLR-KAEKCKLMKMIIVGPPRQGKSTLLEILQTGRAPQ--------------------------------------------------------------------VV-HGE------ATIRTTKWELQRPAGSR-----------------------------AKVESVEFNVWDIG-GPASMATVNQCFFTDKALYVVVWNLALGE--EAVA-NLQFWL---------------------LNIE---AKAPNA-VVLVVGTHLDLIEAK-----FRVERIATLRAYVLALCR-SP------SGSRATGFPDITFKHLHEI-SCKS-----LEGQEGLRQLIFHVTCSMKDVGS-------TIGCQRLAGRLIPRSYLSLQEAVLAEQQRRSR-------------------------------------DDDVQYLTDRQ--LEQLVE----------------Q-----TPDNDIK-DYEDLQSAISFLIETGTLLHFPDTSHGLRNLYFLDPIWLSECLQRIFNIKGS----RSVA--KNGVIRAEDLR----MLLVGTG------------FT------QQTEEQYF-QFLAKFEIALPVAN--D----SYLLPHLLPSKPGLDTHG-------M-----------------------------------------------------------------------------------------------------------------------------------------------------------------------------------------------RHPTANTIQRVFKMSFV-PVGFWQRFIARMLISLAEMDLQLFE--------------------------------------------NKKN-TKSRNRKVTI----YSFTGNQ----RNRCSTFRVKRNQTIY-------------------------------------------------------------------------------------------------------------------------------------------------------------------------------------------------------------------------------------------------------------------------------------------------------------------------------------------------------------------------------------------------------------------------------------------------------------------------------------------------------------------------------------------------------------------------------------------------------------------------------------------------------------------------------------------------------------------------------------------------------------------------------------------------------------------------------------------------------------------------WQEGLLVTFDGGYLSVESSDVN-WKKKKSGGMKIVCQSEVRDFSAMAFITDHVNSLIDQWFPALTA----TESDGTPLME-QYVPCP--VCETAWAQHTD-----------------------------------------------------------------------------------------------------------------------------------------------------------------------------------------------------------------------------------------------------------------------------------------------------------------------------------------------------PSEKSEDVQYFDMEDCVLTAI---E----------------------R-----DFISC-PR-------------HPDLPV--P------------LQELVPELFMTDFPA-RLFLEN-SKLEHSED-EGSVLGQGGSGTVIYRARYQGQ------------------------------------PVAVKRFHIKKFK-----------NFAN-VPA------------------------------------------------------DTMLRHLRATDAMKNFSEFRQEASMLHAL-QHPCIVALIGISIHP-L-CFALELAPLSSLNTVLSENAR-----------------DSSFIPLGHMLTQKIAYQIASGLAYLHKK--NIIFCDLKSDNIL-VWSLD-------VK-----------------EHINIKLSDYGISRQS-FH-EG-ALGVEGTPGYQAPEIRP----R-IVYDEKVDMFSYGMVLYELLS-GQRPALGH------HQ---LQIAKKL-SKGIRPVLGQPEEV-----QFRRLQALMMECWDTKPEKRPLALSVVSQ--MKDPTFATFMYELCCGKQTAFFSSQGQE-------------------------------------------------YTVVFWDGKEES-----------------------------------RNYTVVNTE------------KGL-------------------------------------------------------------MEVQRMCCPGMKVSCQLQVQRSL-------------------------------------WTA----------------------------------TEDQKIYIYTLKGMCPLNTPQQ------A--L------------D-TPAVVTCFLAVPV--------------------------------IKKNSYLVLAGL---ADGLVAVFPVVRG-TPKDSCS-------------YLCSHTA------------------------NRSKFS--------------------------------------------------------------------------IADEDARQNPYPVKAMEVVNSGS----------------------------------------------EVWYSNGP--------GLLVIDCASLE--ICRR--L-----------EPYMA---P-----SMVTSVVCS----------------------SEGRGEEVVWCLD--------------------------------DKANSLVMYHST--TY-------QLCARYFCGVPSPLRDMFPVRPLDTEPPA-----------------------------------ASHTANP-----------------------------------------------------------------------------------KVPEGDSIADVSIMYSEELGTQILIHQESLTDYCSM-----------------------------------------------------SSYSSSPPRQAA-----------------------RSPSSLPSSP---ASSSSVPF-------------------------------------------STDCEDSDM---------------------------LHTP---------------------------GAASDR---------------------------------------------------------------SEHDLTPMDGETFSQHLQAVKILA-VR---------DLIWVPRRGGDVIVIGLEK-D-------S---GAQRGRVIAVLKARELT-----PH------------------------------------GVLVD--------------------------------------------------------------------------------AAVVAKDTVVCT-------------------------------------------------------------FEN-ENTEWCLAVWRGWG-AREFDIFYQSYEELGRLEACTRKRR----------------------------------------------------------------------------------------------------------------------------------------------------------------------------------------
>XP_042844148.1-Panthera-tigris
----------------------------------------------------------------------------------------------------------------------------------------------------------------------------------------------------------------------------------------------------------------------------------------------------------------------------------------------------------------------------------------------------------------------------------------------------------------------------------------------------------------------------------------------------------------------------------------------------------------------------------------------------------------------------------------------------------------------------------------------------------------------------------------------------------------------------------------------------------------------------------------------------------------------------------------------------------------------------------------------------------------------------------------------------------------------------------MAG--------------------MSRRPPSMYWCVGPEGS--AVCPERAMETR-------------------------------------------------------------------------------------------NGAGDM----------------------------------GSK------------PSTPG-------------------------S-------------DPTARCPG-------TEGIHAAYKQGDPSRARHLLREACDDS-TS--QL--------------------EKGRLLSISAAYGDLE-TV-------RY----LLT----------------------ER-RVELP-------------------T-EPTDDNPAVVAAHF-GHTDVVQELLESLPG-------A-----CS-------------------------------------------------------------PQRLLNWMLALAC-----------------------------------------------------------------------------------------------------------------------------------QRGHLGVVKLLVLTHGADPES---------------------------------------------------------------------------------------------------------------------------YAVRKNEFPVIV----RLPLYAAI--KSGNED---IAIFLLRHG--AFFCSYILLDSPDPSKH--------------------------------------------------------------LLRKYFIEAS--T--L-------------------------------------------------------------------------------------------------------------------------------------------------------------------------------------------------------------------------------------------------SSNCPGKMALRVKWSHL-----------------------------------------KLPWVDLDWLIDI------------------------------------------------------SCQITELDLSANC-LS-SLPSVIPW-------------------------GLINLRKLNLSNNHLGELPGVQSSD--------------------------------------------------------------------------------EIICS-------------RLLEIDISSNKLPHLPPGFLH-----LLKLQKLTASKNYLEKLFEEE-----------------------SATNWIGLRKLQELDISNNKLTELPALFLHSFKSLSYLNVSRNNL---------------------------------------K---------------------------------------------------------------------------------------------------------------------------------------------VFPDAWACPLK---CCRASKNALES--------LPD-----------KMAVFWKNHLRDADFSENALKEVPLG-------------LFQLDALMFLRLQGNQLMVLPP----QDKWTC----R-QLK--------------------------------------------------------------------------------------------------------------------------------------------------------------------------------------------------------------T---LDLSRNQFGKNEDG---LKTKRI-------------------------------SFFTTRGRQRSGTE-----------------------------------------------TAGVLEFPAF----LSESLEVLCLNDNH-LDAVPPSVCLLK-NLSELYLGN--------------------NPGL---RELPPELGQLGNLWQLDIEDLN-------------ISNVPTEIRKE--------------------------GPKAMLSYLRAQLR-KAEKCKLMKMIIVGPPRQGKSTLLEILQTGRAPQ--------------------------------------------------------------------VV-HSE------ATIRTTKWELQRPAGSR-----------------------------AKVESVEFTVWDIG-GPASMATVNQCFFTDKALYVVVWNLALGE--EAVA-NLQFWL---------------------LNIE---AKAPNA-VVLVVGTHLDLIETK-----FRVERIATLRAYVLALCR-SP------SGSRATGFPDITFKHLHEL-SCKS-----LEGQEGLRQLIFHVTCNMKDVGS-------TIGCQRLAGRLIPRSYLSLQEAVLAEQQRRSL-------------------------------------SDDVQYLTDRQ--LEQLVE----------------Q-----TPDNDIK-DYEDLQSAISFLIETGTLLHFPDTSHGLRNLYFLDPIWLSECLQRIFNIKGS----RSVA--KNGVIRAEDLR----MLLVGTG------------FT------QQTEEQYF-QFLAKFEIALPVAN--D----SYLLPHLLPSKPGLDTHG-------M-----------------------------------------------------------------------------------------------------------------------------------------------------------------------------------------------RHPKANTIQRVFKMSFV-PVGFWQRFIARMLISLAEMDLQLFE--------------------------------------------NKKN-TKSRHRKVTI----YSFTGNQ----RNRCSTFRVKRNQTIY-------------------------------------------------------------------------------------------------------------------------------------------------------------------------------------------------------------------------------------------------------------------------------------------------------------------------------------------------------------------------------------------------------------------------------------------------------------------------------------------------------------------------------------------------------------------------------------------------------------------------------------------------------------------------------------------------------------------------------------------------------------------------------------------------------------------------------------------------------------------------WQEGLLVTFDGGYLSVESSDVN-WKKKKSGGIKIICQSEMRDFSAMAFITDHVNSLIDQWFPALTA----TESDGTPLME-QYVPCP--VCETSWAQHTD-----------------------------------------------------------------------------------------------------------------------------------------------------------------------------------------------------------------------------------------------------------------------------------------------------------------------------------------------------PSEKSEGVQYFDMEDCVLTAI---E----------------------Q-----DFISC-PR-------------HPDLPV--P------------LQELVPELFMTDFPA-RLFLEN-SKLEHSED-ESSVLGQGGSGTIIYRARYQGQ------------------------------------PVAVKRFQIKKFK-----------NFAN-APA------------------------------------------------------DTMLRHLRATDAMKNFSEFRQEASMLHAL-QHPCIVSLIGISIHP-L-CFALELAPLGSLNTVLSENAR-----------------DSSFMPLGHMLTQKIAYQIASGLAYLHKK--NIIFCDLKSDNIL-VWSLD-------VK-----------------DHINIKLSDYGISRQS-FH-EG-ALGVEGTPGYQAPEIRP----R-IVYDEKVDMFSYGMVLYELLS-GQRPALGH------HQ---LQIAKKL-SKGIRPVLGQPEEV-----QFHRLQALMMECWDTKPEKRPLALSVVSQ--MKDPTFATFMYQLPCGKQTAFFSSQGQE-------------------------------------------------YMVVFWDGKEES-----------------------------------RNYTVVNTE------------KGL-------------------------------------------------------------MEVQRMSCAGMTLSCQLKVQNSL-------------------------------------WTA----------------------------------TEDQKIYIYSLKGMCPLNTPQR------A--L------------D-TPAVVTCLLAVPV--------------------------------IKKNSYLVLAGL---ADGLVAVFPVVRG-APDDSCS-------------YLCSHTA------------------------NRSKFS--------------------------------------------------------------------------IPDEDTRQNPYPVKAMEVVNSGS----------------------------------------------EVWYSNGP--------GLLVIDCVALE--ISRR--L-----------EPYSA---P-----SVVTSVVGS----------------------SECRGEEVVWCLD--------------------------------DRANSLVMYHAA--TY-------QLCARYFCGDPSPLRDMFPVCPLGPEPR------------------------------------GGHTASP-----------------------------------------------------------------------------------KEPKGDSIADVSIMYSEELGTQILTHQDSLTDYCST-----------------------------------------------------SSSSSSPHRAPR-----------------------S-SSSLPCSP---ASSASVPF-------------------------------------------AANYEDSDR---------------------------LHEP---------------------------TAGSDR---------------------------------------------------------------SEHDLTPVDGEAFSQHLQAVRILA-VK---------DVIWVPRRGGDVIVIGLEK-D-------A---GGQRGRVIAVLKARELT-----PR------------------------------------GALVD--------------------------------------------------------------------------------AAVVAKDTVVCG-------------------------------------------------------------FEN-ENMEWCLAVWRGWG-TREFDVFYHSYEELGRLEACMRKRRWPPRHTVSSAGQV-TSLPPARKGCLSS---SPAKASLCQPCPRSSGGDE--GVGRGDGWGRSCG------------------------------------------RGHTPHLGTRSPLHLSNSWTRSLRPPTKY--SLTRETESHFTWILFIKMV----------------------------
>XP_032478864.1-Phocoena-sinus
----------------------------------------------------------------------------------------------------------------------------------------------------------------------------------------------------------------------------------------------------------------------------------------------------------------------------------------------------------------------------------------------------------------------------------------------------------------------------------------------------------------------------------------------------------------------------------------------------------------------------------------------------------------------------------------------------------------------------------------------------------------------------------------------------------------------------------------------------------------------------------------------------------------------------------------------------------------------------------------------------------------------------------------------------------------------------------MVG--------------------MSRRPPSMYWCVGPEGS--AVCPGHAMETH------------------------------------------------------------------------------------------NSGAGDM----------------------------------GSK------------LSMPG-------------------------G-------------DPTTRSPR-------TEGIHAAYKRGDASRAQHLLREACDES-TS--QL--------------------EKGQLLSISAAYGDLE-TV-------RY----LLT----------------------ER-LVELP-------------------T-EPTDDNPAVVAAQF-GHTDVVQELLESLPG-------P-----CS-------------------------------------------------------------PQRLLNWMLALAC-----------------------------------------------------------------------------------------------------------------------------------QRGHLAVVKLLVLTHGADPES---------------------------------------------------------------------------------------------------------------------------YAVRKNEFPVIV----RLPLYAAI--KSGNED---IAIFLLRHG--AFFCSYILLDSPDPSKY--------------------------------------------------------------LLRKYFIEAS--A--L-------------------------------------------------------------------------------------------------------------------------------------------------------------------------------------------------------------------------------------------------PSNCPGKMALCVKWSHL-----------------------------------------KLPWVDLDWLIDI------------------------------------------------------SCQITELDLSANC-LA-SLPSIIPW-------------------------GLINLRKLNLSDNHLGELPSVKSSD--------------------------------------------------------------------------------EIICS-------------RLLEIDISSNKLSHLPPGLLH-----LSKLQKLTASKNYLEKLFEEE-----------------------NATNWIGLRKLQELDISDNKLTELPALFLHSFKSLSCLNVSRNNV---------------------------------------K---------------------------------------------------------------------------------------------------------------------------------------------VFPNAWACPLK---CCKASKNALES--------LPD-----------KMAVFWKNHLKDVDFSENTLREVPLG-------------LFQLDALMFLKLQGNQLVALPP----QEKWTC----R-QLK--------------------------------------------------------------------------------------------------------------------------------------------------------------------------------------------------------------T---LDLSRNQFGRNEDV---LKTKRI-------------------------------SFFTTRGRQRSGTE-----------------------------------------------AACVLEFPAF----LSESLEVLCLNDNH-LDAVPPSVCQLK-SLSELYMGKTQRLMGCCVCVLPWCVCALSNPGL---RELPPELGQLGNLWQLDIEDLN-------------VSNVPAEIRKE--------------------------GPKAVLSYLRAQLR-KAEKCKQMKMIIVGPPRQGKSTLLEILQTGRAPQ--------------------------------------------------------------------VV-HSE------ATIRTTKWELQRPAGSR-----------------------------AKVESVEFNVWDIG-GPASMATVNQCFFTDKALYVVVWNLALGE--EAVA-NLQFWL---------------------LNIE---AKAPNA-VVLVVGTHLDLIETK-----FRVERIATLRAYVLALCR-SP------SGSRATGFPDITFKHLHEL-SCKS-----LEGQEGLRQLIFHVTCSMKDVGS-------TIGCQRLAGRLIPRSYLSLQEAVLAEQQRRGL-------------------------------------SDDVQYLTDRQ--LEQLVE----------------Q-----IPGNDIK-DYEDLQSAISFLIETGTLLHFPDTSHGLRNLYFLDPIWLSECLQRIFNIKGS----RSVA--KNGVIRAEDLR----MLLVGTG------------FT------KQTEEQYF-QFLAKFEIALPVAN--D----SYLLPHLLPSKPGLDTHG-------M-----------------------------------------------------------------------------------------------------------------------------------------------------------------------------------------------RHPTANTIQRVFKMSFV-PVGFWQRFIARMLISLAEMDLQLFE--------------------------------------------NKKN-TKSRHRKVTI----YSFTGNQ----RNRCSTFRVKRNQTIY-------------------------------------------------------------------------------------------------------------------------------------------------------------------------------------------------------------------------------------------------------------------------------------------------------------------------------------------------------------------------------------------------------------------------------------------------------------------------------------------------------------------------------------------------------------------------------------------------------------------------------------------------------------------------------------------------------------------------------------------------------------------------------------------------------------------------------------------------------------------------WQEGLLVTFDGGYLSVESSDVN-WKKKKSGGIKIICQSEIRDFSAMAFITDHVNSLIDQWFPALTA----TESDGTPLME-QYVPCP--VCETSWAQHAD-----------------------------------------------------------------------------------------------------------------------------------------------------------------------------------------------------------------------------------------------------------------------------------------------------------------------------------------------------PSERLEDVQYFDMEDCVLTAI---E----------------------Q-----DFISC-PR-------------HPDLPV--P------------LQELVPELFMTDFPA-RLFLEN-SKLEHSED-ESTVLGQGGSGTIVYRARYQGQ------------------------------------PVAVKRFQIKKFK-----------NFAN-APE------------------------------------------------------DTMLRHLRSTDAMRNFSEFRQEASMLHAL-QHPCIVSLIGISVHP-L-CFALELAPLGSLNTVLSENAK-----------------DSSFMPLGHMLTQKIAYQIASGLAYLHKK--NIIFCDLKSDNIL-VWSLD-------VK-----------------EHINIKLSDYGISRQS-FH-EG-ALGVEGTPGYQAPEIRP----R-IVYDEKVDMFSYGMVLYELLS-GQRPALGQ------HQ---LQIAKKL-SKGIRPVLGQLEEV-----QFHRLQALMMECWDTKPEKRPLALAVVSQ--MKDPTFATFMYQLPCGKQTAFFSSQGQE-------------------------------------------------YMVVFWDGKEES-----------------------------------RNYTVVNAE------------KGL-------------------------------------------------------------LEVQRVSCAGMKLSCQLKVQNSL-------------------------------------WTA----------------------------------TEDQKIYIYSLKGMCPLNTPQR------A--L------------D-TPAIVTCFLAVPV--------------------------------IKKNSYLVLAGL---ADGLVAVFPMVHG-APDHSCS-------------YLCSHTA------------------------NRSKFS--------------------------------------------------------------------------IPDEDARQNPYPVKAMEVVNSGS----------------------------------------------EVWYSNGP--------GLLVIDCVALE--ISKR--L-----------EPYSA---P-----SVVTSVVCG----------------------SECHGEEVVWCLD--------------------------------DRANCLVMYHSA--TY-------QLCARYFCGDPSPLRDVFPVHPMGLEPL------------------------------------DCSTASP-----------------------------------------------------------------------------------KEPKKDCIADMSIMYSEELGTQILTHQDSLTDYCSM-----------------------------------------------------SSYSSSPPLQVP-----------------------TSLASLPCSP---ASSSSLPF-------------------------------------------STDCEDTSR---------------------------LLKP---------------------------TTGSDR---------------------------------------------------------------SEHDLSPVDGEAFSQHLQAVKILA-VK---------DVIWVPRRGGDVIVIGLEK-D-------A---GTQRGRVIAVLKARELT-----PH------------------------------------GVLVD--------------------------------------------------------------------------------AAVVAKDTVVCG-------------------------------------------------------------FEN-EKLEWCLAVWRGWG-TREFDIFYQSYEELGRLENCMRKRRET--------------------------------------------------------------------------------------------------------------------------------------------------------------------------------------
>XP_030045605.1-Microcaecilia-unicolor
----------------------------------------------------------------------------------------------------------------------------------------------------------------------------------------------------------------------------------------------------------------------------------------------------------------------------------------------------------------------------------------------------------------------------------------------------------------------------------------------------------------------------------------------------------------------------------------------------------------------------------------------------------------------------------------------------------------------------------------------------------------------------------------------------------------------------------------------------------------------------------------------------------------------------------------------------------------------------------------------------------------------------------------------------------------------------------------------------------MKPDPRMYWCVGAEES--R---ERKMDLQ-------------------------------------------------------------------------------------------DGTVDM----------------------------------GSK------------QSALG-------------------------D-------------VSAHQSPL-------LENIEAAYKEGDNSKAEELIRSAFEED-LG--KP--------------------EKCHLLSVAAAYGDVQ-TV-------RY----LLQ----------------------DA-LVEFS-------------------T-EPDDNNPAVVAARF-GHAETVKELVDSLSD-------L-----CT-------------------------------------------------------------CDQLLNWMLAVAC-----------------------------------------------------------------------------------------------------------------------------------QQGHMDVVKLLVLTYGADPDF---------------------------------------------------------------------------------------------------------------------------CAVRKNEFPVLH----KLPLYAAV--MAGNED---IAVFLLQNG--AFFCSYILMDNPDLCKL--------------------------------------------------------------LLRKSCTESS--E--Q-------------------------------------------------------------------------------------------------------------------------------------------------------------------------------------------------------------------------------------------------VKDPILETAVYVKWANL-----------------------------------------RLPWVDLDWFIDI------------------------------------------------------SCRITELDLSANC-LS-SLPSVIPW-------------------------GLLRLQRLDLSNNQLSELPNVQSSD--------------------------------------------------------------------------------EIICT-------------RLLEIDVAGNKLSSLPLGLLH-----LTELRKLIASKNYLENLFAEE-----------------------NATNWIGLRKLRELDVSENKLTTLPVSVLHCLKSLSYLNVSQNKL---------------------------------------Q---------------------------------------------------------------------------------------------------------------------------------------------LFPDPWASPLK---CCRASKNLLEV--------LPE-----------ALAVFWKNHLQEVDFSNNVLKEVPVG-------------LFQLENLLSLKLPGNQLCLLPS----PDKWNC----K-QLK--------------------------------------------------------------------------------------------------------------------------------------------------------------------------------------------------------------F---LDLSHNQLGRSDET---VKSKKL-------------------------------QFFTTRSRARTNPET----------------------------------------------GFSPVEFPSF----LTDSLEVLYLNDNL-LDSVVQSICQLK-SLTELYLGN--------------------NPGI---RELPPELGQLVGLWQLDIDELN-------------ISNVPPDIRKE--------------------------GSGTVLAYLRAQLR-RAERCKLVKMMIVGPPRQGKSTLSEILQTGRASQ--------------------------------------------------------------------LM-HNG------STITTTNWELQRPPGST-----------------------------AKVDSVVFNIWDIG-GPASMSAVGQCFFTDKALYVVVWNLALGE--EAVA-NLQFWL---------------------LNIE---AKAPNA-AVLVIGTHLDLIETK-----FRLERIATLRAYVLALCR-SP------SGSRATGFPDITFKHLQEL-SCKT-----LEGLDGLRQLIFNTACSLKDFGS-------TIGSQRLVGRLIPRSYLKLQEAILAEQQRRDQ-------------------------------------VDEVQYLTDKQ--IEKILE----------------H-----SPENDIR-DYEDLQAAISFLIETGTLLHFPDTSHGLRNLYFLHPVWLAECLERIVNIKSS----KSVA--KNGVIRAEDLR----MLLVGTG------------FT------EQTEEQYF-QFLAKFEIALPVAN--N----SYLLPHLLPAKPGLDIHS-------F-----------------------------------------------------------------------------------------------------------------------------------------------------------------------------------------------WHHSRNTVQRLFKMSFV-PVGFWQRFIARMLISLAEMDLQLFE--------------------------------------------NKKN-MKSRNRKVTI----YSFTGNQ----RNRCSTFRVKRNQTIY-------------------------------------------------------------------------------------------------------------------------------------------------------------------------------------------------------------------------------------------------------------------------------------------------------------------------------------------------------------------------------------------------------------------------------------------------------------------------------------------------------------------------------------------------------------------------------------------------------------------------------------------------------------------------------------------------------------------------------------------------------------------------------------------------------------------------------------------------------------------------WQEGLLVTFDGGFLSVESSDVN-WKKKKSGGIKIICQSEVRDFSIMAFITDHVNSLIDQWFPALTA----TESDGTLLME-QYVPCH--ICTAARTGQTE-----------------------------------------------------------------------------------------------------------------------------------------------------------------------------------------------------------------------------------------------------------------------------------------------------------------------------------------------------AGGKIEEEYYFNMEDCVLSAV---D----------------------V-----DYMMC-PN-------------HPDLPV--P------------MQELVPELFMTDFPA-RLFLEN-SDLEYSES-KNHVLGQGGSGTTIYRAQYQGK------------------------------------PIAVKKFMIKKYK-----------ASVD-SSM------------------------------------------------------DTMLKHLQAMDAMRNFAEFRQEASMLHSL-QHPCVVSLIGICIHP-L-CFALELAPLGSLNTVLSENSK-----------------GASFMPLGHMLTQRIAYQIATGLAYLHKK--NIIFCDLKSDNIL-VWSLD-------VR-----------------DLINIKLSDYGISRQS-FH-EG-ALGVEGTPGYQAPEIRP----R-IVYDEKVDMFSYGMVLYELLS-GQRPALGH------HQ---LQIAKKL-SKGIRPILGQPEEV-----KFHKMQVLMMECWDTKPEKRPLAASVVKQ--MKEPSFAVFMYKLSCGKQTFFSSSPGQE-------------------------------------------------HTVVFWDGKQHE-----------------------------------RNYTVVNTE------------KGL-------------------------------------------------------------IEVQRMNCPGMKVCCQLKIHNTL-------------------------------------WTA----------------------------------TEDQKVYVYSLQGMCPLNAPQK------V--V------------D-TPAVVTCFLALPL--------------------------------VEKNCCLVFAGL---SDSLVAIFSVVRG-IPNDSCS-------------YVCSHTA------------------------NRSMFK--------------------------------------------------------------------------ISDDDPRQNPYPVRAMETANSGS----------------------------------------------EVWYSNGP--------GILIIDCATLE--ILRR--L-----------EPYNP---P-----SLITSIACS----------------------SECSGEEVVWCLD--------------------------------NETNSLVMFHAS--TY-------QLCARYFCGDCSPLRDMFVVQQPSRLIPV---------------------------------ATSSISLSR-----------------------------------------------------------------------------------KRLEIQSPADMTIIYSEELGTQMISHQDSLTDYCSM-----------------------------------------------------SSHSSSLPNRNT-----------------------LSSSSLLSSP---VSTSSIPF-------------------------------------------STDCEESDK---------------------------CQEL---------------------------NPSPDR---------------------------------------------------------------PENGGPA--TEDVKTNLQAVNILV-IK---------DLLWIPRRSGDIIVIGLEK-E-------S---ENQRGRVIAVLKAEELE-----PH------------------------------------GTLLE--------------------------------------------------------------------------------ATVVAEDTVVCC-------------------------------------------------------------LQN-EDMEWCLAVWRGWG-AREFDIFYQASEEWGRPETCLRKRK----------------------------------------------------------------------------------------------------------------------------------------------------------------------------------------
>XP_032088514.1-Thamnophis-elegans
--------------------------------------------------------------------------------------------------------------------------------------------------------------------------------------------------------------------------------------------------------------------------------------------------------------------------------------------------------------------------------------------------------------------------------------------------------------------------------------------------------------------------------------------------------------------------------------------------------------------------------------------------------------------------------------------------------------------------------------------------------------------------------------------------------------------------------------------------------------------------------------------------------------------------------------------------------------------------------------------------------------------------------------------------------------------------MC--WSADGLK--------------------LSANCERMYWCVGREET--AENGENPREEQ-------------------------------------------------------------------------------------------EEMSDM----------------------------------GIQ------------QPTME-------------------------S-------------FSPGQTSA-------RETIQSLYRRGDFEVALQMVRAASTKN-LS--QE--------------------EKGHLLSLSTTYGDLQ-AV-------RY----LLK----------------------ET-DVSIS-------------------L-EPSDDNPAVVAAYF-GHKDIAQELLDSFLG-------A-----TN-------------------------------------------------------------ILQLLNWMLVVAC-----------------------------------------------------------------------------------------------------------------------------------QQGHLEVVKLLVLVYKANPDS---------------------------------------------------------------------------------------------------------------------------YAMRKNEFPVLL----RLPLYAAM--QEGHDD---IAAFLLENG--SFFCSYTLMDCPKASKR--------------------------------------------------------------LLCNHFIEPV--S--S-------------------------------------------------------------------------------------------------------------------------------------------------------------------------------------------------------------------------------------------------SRNVQAKPGLSVNWSKL-----------------------------------------KLPWVDFDWLIDL------------------------------------------------------SHQITELDLSANQ-LT-SLPSIIPW-------------------------GLMNLQKLNLSDNRLKQLLDVPSSD--------------------------------------------------------------------------------GIICT-------------KLLAIDISNNRFLSLPSGLLH-----LSRLQRLAASQNYLERLFDEE-----------------------NTTNWIGLRKLQELDISDNRLSELPVSFLHCLKSLQSLNGSSNNL---------------------------------------K---------------------------------------------------------------------------------------------------------------------------------------------VFPLPWACPLK---SCKVARNMLDS--------LPD-----------TLAVFWKNHLKEVDFSYNSLKDLPQG-------------LFQLEALVSLKLSGNQIVVLPS----PEKWSC----R-LLK--------------------------------------------------------------------------------------------------------------------------------------------------------------------------------------------------------------S---LDLSKNQLGKTEEG---TKTKWI-------------------------------PLFSTRNRTCVGSEI----------------------------------------------E-YTLQFPEF----LADTLEVLYLNDNQ-LDSVPQSVCLLR-GLSELYLGN--------------------NPGI---QELPTDLGQLVNLWQLDIEDLN-------------IGNLPAEIRKEGNLLLQTQSSQYSHFMDSTSLPSPTPGPKTILAYLRAQLR-KAERCNVMKMVVVGPPRQGKSTLVEILQTGKPSL--------------------------------------------------------------------SM-PDN------ATIRTTRWELQRPAGFK-----------------------------SKVDAVELNVWDIG-GPSTMSTVNQCFFTDKALYIVIWNLALGE--EAVA-NLQFWL---------------------LSIE---AKAPNS-VVLVVGTHLDLIETK-----FRVERIATLRAYVLALCR-SP------SGSRATGFPDITLKHLHEL-SCKT-----LEGLDGLRQLIFHISTNMKDVGN-------SIGSQRLVGRLVPRSYLSLQVSVTIEQQRRSQ-------------------------------------NDSVQYLTDKE--IQGIIE----------------K-----TPANDIK-DYEDMQSAINFLIETGTLMHFPDTSHGLRNLYFLDPVWLSECLQRIFNIKSS----KSIA--KNGVIKSEDLR----MLMVGTG------------FT------KETEEQYF-QFLAKFEIALPIAN--N----SYLLPHLLPAKPAFDVHG-------L-----------------------------------------------------------------------------------------------------------------------------------------------------------------------------------------------RHQTTNTIQRVFKMSFV-PVGFWQRFIARMLISLAEMDLQFFE--------------------------------------------NKRV-TKTRNKSSVI----YSFTGTQ----RNRCSTFRVKRNHTIY-------------------------------------------------------------------------------------------------------------------------------------------------------------------------------------------------------------------------------------------------------------------------------------------------------------------------------------------------------------------------------------------------------------------------------------------------------------------------------------------------------------------------------------------------------------------------------------------------------------------------------------------------------------------------------------------------------------------------------------------------------------------------------------------------------------------------------------------------------------------------WQEGLFVSFDGGYLSVESSDVN-WKKKKSGGIKIICQSDVRDFSAMAFITDHVNSLIDQWFPALTA----TESDGSLLME-QYVPCP--ICSTTKSQDGE-----------------------------------------------------------------------------------------------------------------------------------------------------------------------------------------------------------------------------------------------------------------------------------------------------------------------------------------------------DNPKKEDGQYFNMEDCFLTAI---E----------------------Q-----DHITC-AQ-------------HPDLPV--P------------LQELVPELFMTDFPA-RLFLEN-SKLEYVEN-ENSILGQGGSGTVIYRAQYQGK------------------------------------PVAIKRFQIKKYK-----------TSAN-SAG------------------------------------------------------DTMLRHLRAMDAMKSFSEFRQEASMLHSL-QYPCVVSLTGISIHP-L-SLALELAPLGSLTTVLAENSK-----------------GAPFVPLGPMLTFKITYQIAAGLAYLHKK--KIIFCDLKSDNIL-VWSLD-------VK-----------------ESINIKLSDYGISRQS-FH-EG-ALGVEGTPGYQAPEIRP----R-IVYDEKVDMFSYGMVLYELLS-GQRPILGQ------HQ---LQISKKL-SKGIRPVLGQPEEV-----QFHRLQALMVECWDTKPEKRPLAISVIGQ--MKSPSFATFMYFLPCGKQSVF-SSQGQD-------------------------------------------------HTVVFWDEKEDT-----------------------------------RNYTVVNTE------------KGF-------------------------------------------------------------VEVSKMSCPGMKLCCQLKLQNSL-------------------------------------WTA----------------------------------TEDQKIYIYSLQGMCPLNTPQK------G--I------------D-TPAVVTCFLAVPL--------------------------------LEKNCYMVLAGL---SDGLIAVFQVTAG-ALQDSCR-------------YLCSHTA------------------------NRCLFN--------------------------------------------------------------------------IGDDDPRQNPYSVKAMEMANSGA----------------------------------------------EVWYSNGP--------GILIIDCKAME--ITRR--L-----------EPYSP---P-----STVVSIACS----------------------SDCNGEEVTWCLD--------------------------------DATNFLLMYYTS--SY-------QLCARYFCGDCSPLRDMFTVQQPSTLIPT---------------------------------TL--TADRQ-----------------------------------------------------------------------------------VAPESSSLANVSILQSRELGTQILNHQDSLTDYCSM-----------------------------------------------------SSYSPSSPNRML-----------------------RSSSSFPSSP---ASSSSTPF-------------------------------------------LTDCEELNK---------------------------LPEP---------------------------NLP---------------------------------------------------------------------------SEKIETSLQAVRILP-VK---------DLLWIPRQGGDIIVIGLEK-E-------A---ISQRGRVIAVLKAVELT-----SY------------------------------------GTLVD--------------------------------------------------------------------------------AAVLAKDRVVCC-------------------------------------------------------------FRN-ELMEWCVALWRSWG-AKDFDLFYQSHEDLGRLEISLRKRR----------------------------------------------------------------------------------------------------------------------------------------------------------------------------------------
>XP_039215026.1-Crotalus-tigris
------------------------------------------------------------------------------------------------------------------------------------------------------------------------------------------------------------------------------------------------------------------------------------------------------------------------------------------------------------------------------------------------------------------------------------------------------------------------------------------------------------------------------------------------------------------------------------------------------------------------------------------------------------------------------------------------------------------------------------------------------------------------------------------------------------------------------------------------------------------------------------------------------------------------------------------------------------------------------------------------------------------------------------------------------------------------------MFPILDV--------------------LDCQAPRMYWCVGREES--AENGENPRVEQ-------------------------------------------------------------------------------------------EGFSIGGSRKLK---------QHIWLHEHEVKGITETLDMGGQ------------QSTTE-------------------------F-------------FSPDQTSG-------DETIQSLYRSGDFEAALQLVQAASRRN-LS--QE--------------------EKAHLLSLSTTHGDLQ-AV-------RY----LLK----------------------EA-GVTVS-------------------L-EPSEDNPAVIAAYF-GHKDIAQELLDSFLG-------A-----TN-------------------------------------------------------------ISQLLNWMLVVAC-----------------------------------------------------------------------------------------------------------------------------------QQGHLEVVKLLVLAYRADPDS---------------------------------------------------------------------------------------------------------------------------YAMRKNEFPVLL----RLPLYAAM--QAGHDD---VAAFLLENG--SFFCSYTLMDCPKASKR--------------------------------------------------------------LLCKYFIEPV--P--S-------------------------------------------------------------------------------------------------------------------------------------------------------------------------------------------------------------------------------------------------SRNVQAKPGLSVNWSRL-----------------------------------------RLPWVDFDWLIDL------------------------------------------------------SHQITELDLSANH-LT-SLPSIIPW-------------------------GLMNLQKLNLSDNRLKQLLDVKSSE--------------------------------------------------------------------------------GIICT-------------KLLEIDISNNRFLTLPSGLLH-----LSRLQRLVAAKNYLEKLFDEE-----------------------NATNWIGLRKLRELDVSDNRLSELPASFLHCLKSLHSLNGSSNNL---------------------------------------K---------------------------------------------------------------------------------------------------------------------------------------------VFPQPWACPLK---SCKVARNMLDS--------LPD-----------TLAVFWKNHLKEVDFSDNSLKDLPQS-------------LFQLEAVVSLKLSGNQIVMLPS----PEKWSC----R-LLK--------------------------------------------------------------------------------------------------------------------------------------------------------------------------------------------------------------S---LDLSKNQLGKTEEG---AKTKWM-------------------------------PLFTTRNRTCIGSEI----------------------------------------------E-YTLQFPEF----LADVLEVLYLNDNQ-LDSVPQSVCLLK-GLSELYLGN--------------------NPGI---QELPTELGQLVNLWQLDIEDLN-------------IGNIPTEIRK--------------------------EGPKTILAYLRAQLR-KAEKSNVMKMVVVGPPRQGKSTLVEILQTGKPSL--------------------------------------------------------------------SM-PDN------ATIWTTRWELQRPAGFK-----------------------------SKVDAVEFNVWDIG-GPASMSTVNQCFFTDKALYIVIWNLALGE--EAVA-NLQFWL---------------------LSIE---AKAPNS-VVLVVGTHLDLIETK-----FRVERIATLRAYVLALCR-SP------SGSRATGFPDITMKHLHEL-SCKT-----LEGLDGLRQLIFHISTNMRDVGN-------SIGSQKLVGRLVPRSYLSLQVSITIEQQRRNQ-------------------------------------NDSVQYVTDKE--IQGIIE----------------K-----TPANDIK-DYEDMQAAINFLIETGTLMHFPDTSHGLRNLFFLDPVWLSECLQRIFNIKSS----KSIA--KNGVIKAEDLR----MLMVGTG------------FT------KETEEQYF-QFLAKFEIALPIAN--N----SYLLPHLLPAKPAFDVHG-------L-----------------------------------------------------------------------------------------------------------------------------------------------------------------------------------------------RHQTTNSIQRVFKMSFV-PVGFWQRFIARMLISLAEMDLQFFE--------------------------------------------NKRV-TKNRNKSSVI----YSFTGIQ----RNRCSTFRVKRNHTIY-------------------------------------------------------------------------------------------------------------------------------------------------------------------------------------------------------------------------------------------------------------------------------------------------------------------------------------------------------------------------------------------------------------------------------------------------------------------------------------------------------------------------------------------------------------------------------------------------------------------------------------------------------------------------------------------------------------------------------------------------------------------------------------------------------------------------------------------------------------------------WQEGLFVSFDGGYLSVESSDVN-WKKKKSGGIKVICQSDVRDFSAMAFITDHVNSLIDQWFPALTA----TESDGTLLME-QYVPCP--ICSTTKPQDGE-----------------------------------------------------------------------------------------------------------------------------------------------------------------------------------------------------------------------------------------------------------------------------------------------------------------------------------------------------DSPNKEDGQYFNMEDCFLTAI---E----------------------Q-----DHITC-AL-------------HPVVPV--P------------LQELVPELFMTDFPA-RLFLEN-SKLEYVEN-ENSILGQGGSGTIIYRAQYQGK------------------------------------PVAVKRFQIKKYK-----------ISAN-SAG------------------------------------------------------DTMLRHLQAMDAMKSFSEFRQEASILHSL-QYPCVVSLIGISIHP-L-SLALELAPLGSLTTVLSENSK-----------------GASFVPLGPMLTFKVAYQIAAGLAYLHKK--KIIFCDLKSDNIL-VWSLD-------VK-----------------ESINIKLSDYGISRQS-FH-EG-ALGVEGTPGYQAPEIRP----R-IVYDEKVDMFSYGMVLYELLS-GQRPTLGQ------HQ---LQISKKL-SKGVRPVLGQAEEV-----QFHRLQALMMECWDTKPEKRPVAISVIGQ--MKSPSFATFMYLLPCGKQSFF-SSEGQD-------------------------------------------------HTVVFWDEKEDT-----------------------------------RNYTVVNTE------------KGF-------------------------------------------------------------IEVSKMSCPGMKLCCQLKLQNSL-------------------------------------WTA----------------------------------TEEQKIYIYSLQGMCPLKVPQK------G--V------------D-TPAVVTCFLAVPL--------------------------------MKKNFYVVLAGL---SDGLIAVFQVTSG-ALEDNCG-------------YLCSHTA------------------------NRSLFG--------------------------------------------------------------------------ISDDDPRQNPYPVKAMEMANSGA----------------------------------------------EVWYSNGP--------GVLIIDCKAME--ITRR--L-----------EPYSP---P-----STVVSIVCS----------------------SDCNGEEVTWCLD--------------------------------DTTNFLVMYYTS--AY-------QLCARYFCGDRSPLRDMFTIQQPSTLIPT---------------------------------TL--TATRD-----------------------------------------------------------------------------------VAPESTSLANVSILQSQELGTQILNHQDSLTDYCSV-----------------------------------------------------SSYSPSSPNRML-----------------------RSSSSLPSSP---TSSSSTPF-------------------------------------------LTDYEELNK---------------------------LQEP---------------------------KLP---------------------------------------------------------------------------SEKSETCLQAVRILP-VK---------DLLWIPRQGGDIIVIGLEK-E-------A---IAQRGRVIAVLKAVELA-----SY------------------------------------GSLVD--------------------------------------------------------------------------------AAVLAKDRVVCC-------------------------------------------------------------FRN-ESMEWCLALWRSWG-AKDFDLFYQSHEELGRLEICLRKRR----------------------------------------------------------------------------------------------------------------------------------------------------------------------------------------
>XP_019333123.1-Alligator-mississippiensis
-----------------------------------------------------------------------------------------------------------------------------------------------------------------------------------------------------------------------------------------------------------------------------------------------------------------------------------------------------------------------------------------------------------------------------------------------------------------------------------------------------------------------------------------------------------------------------------------------------------------------------------------------------------------------------------------------------------------------------------------------------------------------------------------------------------------------------------------------------------------------------------------------------------------------------------------------------------------------------------------------------------------------------------------------------------MILN--AA-------ER--WR---LD--------------------PSQLQPRMYWCVGTEEA--AVCREGNMDPQ-------------------------------------------------------------------------------------------NGAVDM----------------------------------GGK------------QSTVG-------------------------D-------------VSIPPTPV-------TDNIQAAYKSGDTNTAQDLIKTTCEEN-IL--QV--------------------EKCQLLSIAAAYGDLQ-AV-------RY----LLK----------------------DV-LVTLP-------------------T-EPNDDNPAVVAAYF-GHVDVVKELLDSLHD-------P-----ST-------------------------------------------------------------FHQLLNWMLAIAC-----------------------------------------------------------------------------------------------------------------------------------RQGHLEIVKLLILTYSADPEC---------------------------------------------------------------------------------------------------------------------------CAVRKNEFPVLI----RLPLYAAI--KAGNED---IAVFLLQNG--ASFCSYILMDSPDSSKQ--------------------------------------------------------------LLRKYFIETN--L--H-------------------------------------------------------------------------------------------------------------------------------------------------------------------------------------------------------------------------------------------------LGNASARTLLRVSWTNF-----------------------------------------RLPWVDLDWLIDI------------------------------------------------------SCQITELDLSANC-LV-TLPSVIPW-------------------------GLMNLRRLNLSNNQLTELPGVQLSD--------------------------------------------------------------------------------EIICT-------------RLLEVDVSVNRLTTLPSGFLH-----LTKLQKLLAAKNYMEKLFEEENSMC------VPMTELKF-PFAIPATNWIGLRKLQELDVSDNRLVELPTAFLCCLKSLNVLHVSRNNL---------------------------------------K---------------------------------------------------------------------------------------------------------------------------------------------VFPDPWACPLK---CCKAARNALQS--------LPD-----------TFSIFWKNHLKEVDFSENALKEVPQG-------------LFQLEALVSLKLLGNQLVALPS----QEKWTC----R-QLK--------------------------------------------------------------------------------------------------------------------------------------------------------------------------------------------------------------S---LDLSRNQLGKNEEG---FKTKRI-------------------------------AFFTTRSRPRSSMET----------------------------------------------G-SFLEFPTF----LSDSLEVLYLNDNQ-LDFVPQSICLLK-GLTELYLGN--------------------NPGI---RELPPELGQLANLWQLDTEELN-------------ISNVPAEIRKE--------------------------GPKTVLAYLRAQLR-KAEKCKLMKMIVVGPPRQGKSTLIEILQTGKVPQ--------------------------------------------------------------------VM-HSD------ATIRTTKWELQKPAGYK-----------------------------AKVDSVELNVWDIG-GPASMSTVNQCFFTDKALYMVVWNLALGE--EAVA-NLQYWL---------------------LNIE---AKAPNS-VVLVVGTHLDLIETK-----FRVERIATLRAYVLALCR-SP------SGSRATGFPDITFKHLHEL-SCKT-----LEGLDGLRQLIFHVTCNMKDVGS-------SIGSQKLAGRLIPRSYLSLQEAVLMEQQRRSQ-------------------------------------TDDVQYLTDKQ--IEQILE----------------Q-----TPGNDIK-DYEDLQTAINFLIETGTLLHFPDTSHGLRNLYFLDPVWLSECLQRIFNIKSS----KSVA--KNGVIKAEDFR----MLLVGTG------------FT------EQTEEQYF-QFLAKFEIALPVAN--N----SYLLPHLLPAKPALDIHG-------L-----------------------------------------------------------------------------------------------------------------------------------------------------------------------------------------------RHQTTNTVQRVFKMSFV-PVGFWQRFIARMLISLAEMDLQLFE--------------------------------------------NKKN-TKNRNKQLTI----YSFTGTQ----RNRCSTFRVKRTHTVY-------------------------------------------------------------------------------------------------------------------------------------------------------------------------------------------------------------------------------------------------------------------------------------------------------------------------------------------------------------------------------------------------------------------------------------------------------------------------------------------------------------------------------------------------------------------------------------------------------------------------------------------------------------------------------------------------------------------------------------------------------------------------------------------------------------------------------------------------------------------------WQEGLFVTFDGGYLSVESSDVN-WKKKKSGGIKIICQSEIRDFSAMAFITDHVNSLIDQWFPALTA----TESDGTLLME-QYVPCH--ICATLRAEENE-----------------------------------------------------------------------------------------------------------------------------------------------------------------------------------------------------------------------------------------------------------------------------------------------------------------------------------------------------ADKKPDDVQYFNMEDCVLTAI---E----------------------L-----DCIEC-PS-------------HPNVPV--P------------LQELVPELFMTDFPA-RLFLEN-SKLEYSEN-EINVLGQGGSGTVIYQARYQGK------------------------------------RVAVKRFQIKKCK-----------SSPN-SAA------------------------------------------------------DTMLKHLRAMDAMKNFSEFRQEASMLHSL-QHPCIVSLIGISIHP-L-CFALDLAPLGSLTTVLSENSK-----------------GASFVPLGHMLTHKIAYQIAAGLTYLHKK--NIIFCDLKSDNIL-VWSLD-------VK-----------------EHINIKLSDYGISRQS-FH-EG-ALGVEGTPGYQAPEIRP----R-IVYDEKVDMFSYGMVLYELLS-GQRPVLGQ------HQ---LQISKKL-SKGIRPVLGQPEEV-----QFHRMQALMMECWDTKPEKRPVAFSVVGR--MKDPAFATFMYLLHCGRQSAFFSSQGQE-------------------------------------------------YTVVFWDGKEDT-----------------------------------RNYTVVNTE------------KGL-------------------------------------------------------------IEVERMSCPGMKLCCQLKVQRAL-------------------------------------WTA----------------------------------TEDQKIYIYSLQGMCPLNTPQK------G--L------------D-TPATVSCFLAVPV--------------------------------VKKNSYLVLAGL---SDGLVAVFSVAHG-IPDDNCS-------------YLCSHTA------------------------NRSKFS--------------------------------------------------------------------------IADSDSRQNPYPVKAMEVTNSGA----------------------------------------------EVWYSNGP--------GLLIIDCLTME--ISRR--L-----------EPYSA---P-----SVITSIACN----------------------SECHGEEVVWCLD--------------------------------DRTNFLVMYHVT--SY-------QLCARYYCGDCSPLRDMFTIQEPFVGIPA---------------------------------TTT---IAH-----------------------------------------------------------------------------------KVQEGNSLTDMSIIYSQEVGTQILNHQDSLTDYCSM-----------------------------------------------------SSYSSSPPHQIT-----------------------RSFSSLPSSP---ASSSSVPF-------------------------------------------STDCEEADK---------------------------CHEL---------------------------TPPLDP---------------------------------------------------------------ADSNASQ--ASDNTRRLQAVTILP-VK---------DLIWIPRRGGDIIIIGLEK-E-------S---GMQRGRVIAVLKAGELA-----SH------------------------------------GALVE--------------------------------------------------------------------------------AAVVARDTVVCC-------------------------------------------------------------FEN-ETAEWCLAVWRSWG-ARDFDVFYQSYEELGRLEACMRKRR----------------------------------------------------------------------------------------------------------------------------------------------------------------------------------------
>XP_025977499.1-Dromaius-novaehollandiae
----------------------------------------------------------------------------------------------------------------------------------------------------------------------------------------------------------------------------------------------------------------------------------------------------------------------------------------------------------------------------------------------------------------------------------------------------------------------------------------------------------------------------------------------------------------------------------------------------------------------------------------------------------------------------------------------------------------------------------------------------------------------------------------------------------------------------------------------------------------------------------------------------------------------------------------------------------------------------------------------------------------------------------------------------------------------------------------------------------------MYWCVGTEEA--AVCRASNMDPQ-------------------------------------------------------------------------------------------NGSVDM----------------------------------GGK------------QSTVG-------------------------E-------------VSILQTPV-------TESIQAAYKTGDSSKAQELIKLSCEET-AL--QV--------------------EKCQLLGIAAAYGDLQ-AV-------RY----LLK----------------------EA-LVVLP-------------------T-EPNDDNAAVVAAYF-GHKDVVKELLDSLHG-------P-----ST-------------------------------------------------------------CQQLLNWMLAIAC-----------------------------------------------------------------------------------------------------------------------------------QQGHLDVVKLLIRAYSADPES---------------------------------------------------------------------------------------------------------------------------CAVRKNEFPVLI----RLPLYAAI--KAGNED---VAVFLLRNG--AFFCSYILMDSPESSKH--------------------------------------------------------------LLRKYFIETS--P--L-------------------------------------------------------------------------------------------------------------------------------------------------------------------------------------------------------------------------------------------------PGSAPAKTALCVNWSNL-----------------------------------------KLPWVDLDWLIDI------------------------------------------------------SCQITELDLSANC-LV-SLPSVIPW-------------------------GLINLRKLSLADNQLTELPSVQSSD--------------------------------------------------------------------------------EIICT-------------RLLEVDVSSNRLSTLPSGFLH-----LKNLKKLVAAKNYMEKLFDEE-----------------------NTTNWIGLRKLQEFDISDNRLVELPTVFLYCFKSLNILNVSRNQL---------------------------------------K---------------------------------------------------------------------------------------------------------------------------------------------VFPDPWACPLK---CCKASRNSLEY--------LPD-----------ALTIFWKNHLKEVDFSENSLKEVPPG-------------LFQLEALVSLKLLGNQLSTLPS----QDKWNC----K-QLK--------------------------------------------------------------------------------------------------------------------------------------------------------------------------------------------------------------T---LDLGKNQLGKNEEG---YKTKRI-------------------------------PFFTTKSRMRSGPEA----------------------------------------------G-PFLEFPAF----LSDSLEVLYLNDNQ-LDSVPQSVCLLK-GLTELYLGN--------------------NPGI---RELPPELGQLANLWQLDIEELN-------------ISNVPAEIRKE--------------------------GPKTVLAYLRAQLR-KAEKCKLMKMIVIGPPRQGKSTLIEILQTGKVPQ--------------------------------------------------------------------MM-HSD------ATIRTTKWELPKPVGHK-----------------------------AKVDSVEFNVWDIG-GPASMATVNQCFFTDKALYIVVWNLALGE--EAVA-NLQFWL---------------------LNIE---AKAPNS-VVLVVGTHLDLIETK-----FRVERIATLRAYVLALCR-SP------SGSRATGFPDITFKHLHEL-SCKT-----LEGLDGLRQLIFHVTCNMKDVGS-------SICSQKLAGRLIPRSYLSLQEAVLAEQRRRSQ-------------------------------------NDDVQYLTDRQ--IELMIE----------------Q-----TPGNDIK-DYED------LQTETGTLLHFPDTSHGLRNLYFLDPVWLSECLQRIFNIKSS----KSVA--KNGVIRAEDLR----MLLVGTG------------FT------EQTEEQYF-QFLAKFEIALPVAN--N----SYLLPHLLPTKPALDIHG-------F-----------------------------------------------------------------------------------------------------------------------------------------------------------------------------------------------CHQTTNTVQRVFKMSFV-PVGFWQRFIARMLISLAEMDLQLFE--------------------------------------------NKKN-TKPRNKKVTI----YSFTGTQ----RNRCSTFRVKRTHTVY-------------------------------------------------------------------------------------------------------------------------------------------------------------------------------------------------------------------------------------------------------------------------------------------------------------------------------------------------------------------------------------------------------------------------------------------------------------------------------------------------------------------------------------------------------------------------------------------------------------------------------------------------------------------------------------------------------------------------------------------------------------------------------------------------------------------------------------------------------------------------WQEGLFVTFDGGYLSVESSDVN-WKKKKSGGIKIICQSEVRDFSAMAFITDHVNSLIDQWFPALTA----TESDGTLLME-QYVPCH--ICAASRPEQNE-----------------------------------------------------------------------------------------------------------------------------------------------------------------------------------------------------------------------------------------------------------------------------------------------------------------------------------------------------CGEKAEDTQYFNMEDCVLTAI---E----------------------L-----DCITC-PN-------------HPDVPV--S------------LQELVPELFMTDFPA-RLFLEN-SKLECSEN-ENNVLGQGGSGTVIYRARYQGK------------------------------------PVAVKRFQIKKCK-----------GPPT-SAA------------------------------------------------------DTMLKHLRAMDAMKNFSEFRQEASMLHSL-QHPCIVSLIGISIHP-L-CFALELAPLGSLTTVLAENSK-----------------GSSFVPLGHMLTHKIAYQIVTGLAYLHKK--NIIFCDLKSDNIL-VWSLD-------VK-----------------EHVNIKLSDYGISRQS-FH-EG-ALGVEGTPGYQAPEIRP----R-IVYDEKVDMFSYGMVLYELLS-GQRPVLGQ------HQ---LQIAKKL-SKGIRPVLGQPEEV-----QLYRMQALMMECWDTKPEKRPLAISVVGQ--MKDPTFATFMYLLSCGKQSSFFCSQGQE-------------------------------------------------YTVVFWDGKEDT-----------------------------------RNYTVVNPE------------KGV-------------------------------------------------------------IEVERMSCPGMKLCCQLKFQNAL-------------------------------------WAA----------------------------------TEDQKISVYGLQGMCPLKVPQK------G--L------------D-TPATVSCFLVMPV--------------------------------VKKNSYVVLAGL---SDGLVAVFSVARG-IPGDSCS-------------YLCSHTA------------------------NRSKFN--------------------------------------------------------------------------IPDDDPRQNPYPVKAMEITHSGA----------------------------------------------EVWYSNGP--------GVLIIDCATME--ISRR--L-----------EPFSP---P-----SVITSIACS----------------------SECHGEEVVWCLD--------------------------------HKSNFLVMYHVT--TY-------QLCARYFCGDCSPLRDMFTIQQPFAAIPA---------------------------------TTP---INR-----------------------------------------------------------------------------------KALEGNSLVDMSIIYSPEVGTQILNHQDSLTDYCSV-----------------------------------------------------SSYSSSPPNRIT-----------------------RSSSSLPSSP---MSSSSAPI-------------------------------------------STDFEESSK---------------------------FHEL---------------------------KPS------------------------------------------------------------------PDHDALP--AGDDTQHLQAVKILS-VK---------DLIWIPRRGGDIIVIGLEK-E-------S---GTQRGRVIAVLKAGELT-----PY------------------------------------GTLVD--------------------------------------------------------------------------------AALIAKDTVVCC-------------------------------------------------------------FEN-ESTEWCLAVWRGWS-ARDFDVFYQAYEELGRLETCMRKRR----------------------------------------------------------------------------------------------------------------------------------------------------------------------------------------
>XP_048338174.1-Sphaerodactylus-townsendi
----------------------------------------------------------------------------------------------------------------------------------------------------------------------------------------------------------------------------------------------------------------------------------------------------------------------------------------------------------------------------------------------------------------------------------------------------------------------------------------------------------------------------------------------------------------------------------------------------------------------------------------------------------------------------------------------------------------------------------------------------------------------------------------------------------------------------------------------------------------------------------------------------------------------------------------------------------------------------------------------------------------------------------------------------------------------------------------------------------------MYWSVGSGGG--DG--SSPMEPQ-------------------------------------------------------------------------------------------DGPVDM----------------------------------GGR------------QSTAS-------------------------D-------------LSISESPV-------TETIQGAYKSGDFTKAQELIKRTCQEN-LF--QV--------------------EKCHLLSISAAYGDLQ-VV-------RY----LLK----------------------EV-CVTLP-------------------T-EPNDDNPAVLAAYF-GHSDVVTELLDSLPA-------P-----TN-------------------------------------------------------------SLQLLNWMLAVAC-----------------------------------------------------------------------------------------------------------------------------------QRGHSEVVRLLVCTYRVDPDS---------------------------------------------------------------------------------------------------------------------------CAVRKNEFPALI----RLPLYAAI--RAGHED---IAAFLLQNG--AFLGSYTLMDCPVESKR--------------------------------------------------------------ILHKYFIEPT--T--S-------------------------------------------------------------------------------------------------------------------------------------------------------------------------------------------------------------------------------------------------TRTSPAKPGLCVNWSNL-----------------------------------------HLPWVDLDWLIDI------------------------------------------------------SLQITELDLSANC-LT-SVPSVIPW-------------------------GLINIQKLNLSDNRLNEISDVQSSD--------------------------------------------------------------------------------SILCS-------------RLLEIDVSANRFQNLPSGFLH-----LSRLQSLIATKNYLERLFNED-----------------------NATNWLGLRKLNELDVSDNRLVELPAPFLHSLKSLNILNVSKNNL---------------------------------------K---------------------------------------------------------------------------------------------------------------------------------------------EFPQPWVCPLK---CCKADKNALQC--------LPD-----------TLGAFWKNHLKEVDFSENALKEVPQC-------------LFQLEALVSLKLSGNQLSILPS----PEKWSC----R-LLK--------------------------------------------------------------------------------------------------------------------------------------------------------------------------------------------------------------T---LDLSKNQLGKADEG---AKTKRI-------------------------------SFFSTKCRTRSGTET----------------------------------------------G-PTLEFPEF----LCESLEVLYLNDNQ-LDTVPQSVCFLK-GLSELYLGN--------------------NRGI---QELPPELGQLSNLWQLDLEELT-------------IANLPAEIRKE--------------------------GPKTILAFLRAQLR-KAEPCNSMKMIVVGPPRQGKSTLIEILQTGRTSQ--------------------------------------------------------------------AM-PSD------VTIRTTKWELPKPPGFK-----------------------------SKIDSVVFNVWDIG-GPASMSTVNQCFFTDKALYVVVWNLALGE--EAIA-NLQFWL---------------------LNIE---AKAPNS-VVLVVGTHLDLIDTK-----FRVERIATLRAYVLAICR-SP------AGSRATGFPDITLKNLHEL-SCKT-----LEGLDGLRQLIYHITCNMKDAGS-------SICSQKLVGRLIPRSYLRFRESIIAEQQRRSQ-------------------------------------KFSVQYLMDKE--IETLVE----------------R-----TPGNDIR-DYEDLQSAINFLIETGTLLHFPDTSHGLRNLYFLDPVWLSECLQQIFSIKSS----KSVA--KNGVIKAEDLR----MLLIGTG------------FI------KQTEEQYF-QFLAKFEIALPVAN--N----SYLLPHLLPAKPALDIHS-------I-----------------------------------------------------------------------------------------------------------------------------------------------------------------------------------------------RHQMANAIQRVFKMSFV-PVGFWQRFIARMLISLAEMDLQFFE--------------------------------------------NKKA-TKNRRKSTVI----YSFTGRQ----RNRCSTFRVKRNHTIY-------------------------------------------------------------------------------------------------------------------------------------------------------------------------------------------------------------------------------------------------------------------------------------------------------------------------------------------------------------------------------------------------------------------------------------------------------------------------------------------------------------------------------------------------------------------------------------------------------------------------------------------------------------------------------------------------------------------------------------------------------------------------------------------------------------------------------------------------------------------------WQEGLFVTFDGGYLSVESSDVN-WKKKKSGGIKIICQSDTRDFSAMAFITDHINSLIDQWFPALTA----TESDGTLLME-QYVPCP--VCSTPKTQDGK------------------------------------------------------------------------------------------------------------------------------------------------------------------------------------------------------------------------------------------------------------------------------------------------------------------------------------------------------SQQIEDMQFFNMEDCVLTAI---E----------------------L-----DTITC-PN-------------HPDIPV--P------------LQELVPELFMTDFPS-RLFLEN-SKLAYSEN-ENNILGQGGSGTVIYQAQYQGK------------------------------------LVAVKQFLVKKCI-----------NSAF-SAT------------------------------------------------------DTMLRHLWAADAMKNFSEFRQEASMLHSL-QHPCVVSLIGISIHP-L-CFALELAPLGSLTTVLSENSK-----------------GASFVPLGHMLTLKIAYQIAAGLAYLHKK--NIIFCDLKSDNIL-VWSLD-------VK-----------------ESVNIKLSDYGISRQS-FH-EG-ALGVEGTPGYQAPEIRP----R-IVYDEKVDMFSYGMVIYELLS-GQRPVLGQ------HQ---LQIAKKL-SKGIRPALGQPEEV-----QFHRMQVLMMECWDTKPEQRPLATSVVGR--MKDPTFATFMYLLPCGKQSSFFSSHGQE-------------------------------------------------YTVIFWDGKEET-----------------------------------RNYTVVNAE------------KGL-------------------------------------------------------------IEVARMSCPGTKLCCQLKVQSCL-------------------------------------WTA----------------------------------TEDQKIYVYSLQGMCPLKAPQK------G--L------------D-TPAAVTCLFAVPD--------------------------------AKKNSYFVLAGM---SDGLIAVFQASCG-IPQNTCQ-------------YLCSRAA------------------------NSSMFM--------------------------------------------------------------------------IGDDDPRQNPYPVKAMETANSGT----------------------------------------------EVWYSNGP--------GILVLDCTALA--IVRR--L-----------EPYSP---P-----STVVSIVCS----------------------SDCDGEEMAWCLD--------------------------------DETNFLVMYYTA--TY-------QLCARYFCGDRSPLRDMFTIQQPSALIST---------------------------------MTL-ARNRT-----------------------------------------------------------------------------------ATPELGSLVDVSIVHSPELGTQILNHQDSLTDYCSL-----------------------------------------------------SSHSPSVNNRVM-----------------------RSPSSWPSSP---VSSSSVPF-------------------------------------------SVDSEELDK---------------------------LKE----------------------------TSLCRK---------------------------------------------------------------LENDSGP--ADDDTGHLQATTILP-VK---------DLVWIPRRGGDVVVIGLEK-E-------G---DSQRGRVMAVLKAAELT-----PH------------------------------------GSLVD--------------------------------------------------------------------------------AAILAKDTVACC-------------------------------------------------------------FRN-DNMDFCVAVWKGWG-AKDFDLFYKSYEELGRLETCMRKRR----------------------------------------------------------------------------------------------------------------------------------------------------------------------------------------
>XP_034986799.1-Zootoca-vivipara
----------------------------------------------------------------------------------------------------------------------------------------------------------------------------------------------------------------------------------------------------------------------------------------------------------------------------------------------------------------------------------------------------------------------------------------------------------------------------------------------------------------------------------------------------------------------------------------------------------------------------------------------------------------------------------------------------------------------------------------------------------------------------------------------------------------------------------------------------------------------------------------------------------------------------------------------------------------------------------------------------------------------------------------------------------------------------------------------------------------MYWCVGTEDS--EDDSKRDMAAQ-------------------------------------------------------------------------------------------DDPMGM----------------------------------GGR------------QSTAG-------------------------G-------------LSIGQDPA-------TETVEGAYRGGEFGRAQELIKAACQEN-IS--AV--------------------EKGLLLSLSTAYGDLE-AV-------RY----LLK----------------------EA-CVTLP-------------------L-EPNDDNPAVVAAYF-GHADVAKELLDSLHA-------P-----AN-------------------------------------------------------------MLQLLNWMLAIAC-----------------------------------------------------------------------------------------------------------------------------------QQGHLDVAKLLVLTYKADPDS---------------------------------------------------------------------------------------------------------------------------YALRKNEFAALT----RLPLYAAM--KAGHEK---VAAFLLENG--SFFSSYVLVDCPSASKQ--------------------------------------------------------------VLRKYFVETI--K--L-------------------------------------------------------------------------------------------------------------------------------------------------------------------------------------------------------------------------------------------------PGTAPAKTALSVNWSNL-----------------------------------------GLPWVDLEWLIDI------------------------------------------------------SHQITELDLSANC-LT-SLPSVIPW-------------------------GLINLQKLNLAENRLNKLPDVHSSD--------------------------------------------------------------------------------GIICTKYVPCLGWGPHDLRLLEIDISSNRFLILPSGFLH-----LSRLQRLVASKNYLEKLLDAE-----------------------NAVNWIGLRKLQELDISDNRLSELPTLFLHCLKSLNVLNASRNNL---------------------------------------K---------------------------------------------------------------------------------------------------------------------------------------------VFPQPWACPLK---CCKAARNAIEF--------LPD-----------TLAVFWKNHLREVDFSDNSLKEVPQC-------------LFQLEALVSLKLSGNWLVTLPS----QEKWTC----R-QLK--------------------------------------------------------------------------------------------------------------------------------------------------------------------------------------------------------------S---LDLSRNQLGKAGEG---CRTKRI-------------------------------SFFTTRSRARSGTNS----------------------------------------------G-SNLEFPEF----LCESLEVLCLNDNH-LDSVPQSVCLLK-GLSELYLGN--------------------NAGI---QELPPELGQLVNLWQLDIEELN-------------IGNLPAEIRKE--------------------------GPKTILAYLRAQLR-KAEKCNLMKMIVVGPPRQGKSTLIEILQTGKASH--------------------------------------------------------------------SM-PSD------GTIQTTKWELQRPAGLK-----------------------------SKVDSVEFNVWDIG-GPASMSTVNQCFFTDKALYVVVWNLALGE--EAVE-NLQFWL---------------------LNIE---AKAPNS-VVLVVGTHLDLIETK-----FRVERIATLRAYVLALCR-SP------SGPRATGFPDITMKHLHEL-SCRT-----LEGLDGLRQLIYTITCHMKDVGS-------SICSQRLVGRLIPRSYLSLQGSIIAEQLNRSQ-------------------------------------NDNVQYLTDKE--IEQIVE----------------N-----TRGNDIK-DYEDLQSAINFLIETGTLLHFPDTSHGLRNLYFLDPVWLSECLQRIFNIKSS----KSVA--KNGVIKAEDLR----MLLVGTG------------FT------TQTEEQYF-QFLAKFEIALPVAN--N----SYLLPHLLPAKPALDIHG-------L-----------------------------------------------------------------------------------------------------------------------------------------------------------------------------------------------RHRTTNTIQRVFKMSFV-PVGFWQRFIARMLISLAEMDLQFVE--------------------------------------------NKKM-GKSRNKRAAV----YSFTGTQ----RNRCSTFRVKRNHTIY-------------------------------------------------------------------------------------------------------------------------------------------------------------------------------------------------------------------------------------------------------------------------------------------------------------------------------------------------------------------------------------------------------------------------------------------------------------------------------------------------------------------------------------------------------------------------------------------------------------------------------------------------------------------------------------------------------------------------------------------------------------------------------------------------------------------------------------------------------------------------WQEGLFVTFDGGYLSVESSNVN-WKKKKSGGIKIICQSDMRDFSAMAFITDHVNSLIDQWFPALTA----TESDGTLLME-QYVPCP--VCSTPKRQEEK-----------------------------------------------------------------------------------------------------------------------------------------------------------------------------------------------------------------------------------------------------------------------------------------------------------------------------------------------------GSQETEDMQYFNMEDCVLTAI---E----------------------L-----DSITC-AH-------------HPAIPV--P------------LQELVPELFMTDFPA-RLFLEN-RKLEYTEN-ENNVLGQGGSGTVIYQARYEGK------------------------------------PVAVKRFQIKKCK-----------SSAG-SAT------------------------------------------------------DSMLRHLQAMDAMKNFSEFRQEASMLHSL-QHPCVVSLIGISIHP-L-CFALELAPLGSLTTVLSESSK-----------------GASFVPLGHMLTLKVAYQIAAGLAYLHKK--SIIFCDLKSDNIL-VWSLD-------VK-----------------ESINIKLSDYGISRQS-FH-EG-ALGVEGTPGYQAPEIRP----R-IVYDEKVDMFSFGMVLYEVLS-GQRPVLGQ------HQ---LQIAKKL-SKGIRPVLGQPEEV-----QFHQMQALMMECWDTKPEKRPLATSVIGR--MKEPTFATFMYLLPCGKQLSFFSSQGEE-------------------------------------------------CTVVFWDGKEDA-----------------------------------RNYTVVNIE------------KGL-------------------------------------------------------------VEVARMSCPGMKLCCQTKVQSYL-------------------------------------WTA----------------------------------TEDQKIYVYSLQGMCPLKVPQK------G--V------------D-TPAVVTCFLAVPV--------------------------------IKKNAHLVLAGL---SDGLIAVFQTSHG-IPEDGCC-------------YLCSHTA------------------------NRSTFK--------------------------------------------------------------------------ISDNDARQNPYPVKAMETANNGA----------------------------------------------EVWYSNGP--------GILIIDCASME--IARR--L-----------EPYEP---P-----STVVSIVCS----------------------SECNGEEVAWCLD--------------------------------DATNLLVMYYTA--TY-------QLCARYFCGDCSPLRDMFTIQQPSALIPA----------------------------------EL-ATDQS-----------------------------------------------------------------------------------PEAKSNVSADVGILRSQELGIQILNHQDSLTDYCSV-----------------------------------------------------SSFSSSSVNHLT-----------------------RSASSMLSSP---ASSSSAPF-------------------------------------------STDCEEPDM---------------------------TQEP---------------------------KTPCEG---------------------------------------------------------------PDNDLEP--ASTHAGCLQAVRILP-VK---------DLLWIPRRGGDIIVIGLEK-E-------A---ISQRGRVIAVLKAAELA-----PY------------------------------------GTLVD--------------------------------------------------------------------------------AAVLTKDTVVCC-------------------------------------------------------------FKN-EATEWCLAVWKSWG-SKDFDIFYRSYEELGRLEACMRKRR----------------------------------------------------------------------------------------------------------------------------------------------------------------------------------------
>XP_039628634.1-Polypterus-senegalus
----------------------------------------------------------------------------------------------------------------------------------------------------------------------------------------------------------------------------------------------------------------------------------------------------------------------------------------------------------------------------------------------------------------------------------------------------------------------------------------------------------------------------------------------------------------------------------------------------------------------------------------------------------------------------------------------------------------------------------------------------------------------------------------------------------------------------------------------------------------------------------------------------------------------------------------------------------------------------------------------------------------------------------------------------------------------------------------------------------------MYWSVGTSQD--GIGAKDGVA-------------------------------------------------------------------------------------------NQCDAEEM----------------------------------GSK------------QSFPG-------------------------T-------------ATLTESLT-------VENIQAAYQNGDMNKAQNLIQVCCSET------E--------------GAPL--DKHHLLGVAAANGDVV-SV-------QY----LLT----------------------EV-KVELS-------------------Q-ELTDDNPAVVAAYY-GHKDIIKMLLNSVAG-------P-----CL-------------------------------------------------------------NRDLVNWMMTVAC-----------------------------------------------------------------------------------------------------------------------------------QQGQLEIVKLLVHSYHADPES---------------------------------------------------------------------------------------------------------------------------CAVRKNDFAIIT----GLPLYVAA--QAGNEE---ISEFLLHNG--AAISSYTLMDHPEFTEK--------------------------------------------------------------LLKTKFVEPSCPD-----------------------------------------------------------------------------------------------------------------------------------------------------------------------------------------------------------------------------------------------------PDTDCSNTLTVQWSHL-----------------------------------------KLPWLELNWFLDI------------------------------------------------------SSRISVLDLSANC-LQ-TLPSIIPW-------------------------GLIQLQTLNLSDNHLKELPAIQSSD--------------------------------------------------------------------------------QIICT-------------SLLQIDLSRNQLSSLPPGFLH-----LTSLQKLTASKNQLVNLFEVE-----------------------NGVNWIGLRKLEELDVSDNLLTELPSVFTHCFKSLSYLNVSRNKL---------------------------------------K---------------------------------------------------------------------------------------------------------------------------------------------AFPVPWACPLK---SCKISSNFIED--------IPN-----------SLTVFWKNYLRDLDISNNCLKSVPAC-------------VFQLEVLASLKVSGNQLSSLPP----PDIWTC----S-RMK--------------------------------------------------------------------------------------------------------------------------------------------------------------------------------------------------------------L---LDLSKNHFGKTDKG---SKLPRL-------------------------------SFFTTLRR-SS--DP-----------------------------------------------AYSLYLPEF----LCESLEILFLCDNQ-LEAVPPSVCGLK-NLSELYLSN--------------------NPGI---RELPCELGQLSNLWQLDIEDLN-------------IGNVPAEVRKK--------------------------GAAATLGFLRAQLR-RAEKCKLMKLIIVGPPRQGKSTLLEALQSGKVPQ--------------------------------------------------------------------AM-QKE------ATISICTWELERPSGIK-----------------------------SVVDSVEFSVWDIG-GPASMSTVNQCFFTDKALYVVVWNLAMGE--EAVA-NLQSWL---------------------LNIE---ARAPNA-AVLVVGTHLDLIDTK-----FRTERIATLRAYVLALCR-SP------SGSRATGYPDITCKHLHEV-SCKT-----LEGLDNLRRLIFQASCCVKDMSN-------TSGSYRFVGRLIPRSYFLLQDAVTAEKQRRKE-------------------------------------EDEVQYLTDLE--LEQIIE----------------K-----NPESDIK-DYEDLQSAMNFLIETGVLLHFPDTSRGLRNLYFLDAVWLSECLERIINIKSS----KSVA--KNGVIKGEDLR----MLLVGTG------------FT------EQTEEQYL-QLLAKFEIALPVAS--N----SYLLPHLLPPKPGLDIHG-------L-----------------------------------------------------------------------------------------------------------------------------------------------------------------------------------------------RQKIANTIQRLFKMSFV-PAGFWQRFIARMLISLTEMDLQSFE--------------------------------------------SKKNAKTLRERKTVI----YSFAGTQQ---RNRCSTFRVRRSQTIY-------------------------------------------------------------------------------------------------------------------------------------------------------------------------------------------------------------------------------------------------------------------------------------------------------------------------------------------------------------------------------------------------------------------------------------------------------------------------------------------------------------------------------------------------------------------------------------------------------------------------------------------------------------------------------------------------------------------------------------------------------------------------------------------------------------------------------------------------------------------------WKEGLLVTFSGGYLSIESSELN-WKKKKSGGIKIICQSEARDFSAMAFITDHVNSLIDQWFPALRA----SENDGTLLIE-QYAPCP--YCAVAIKDGGEV-----------------------------------------------------------------------------------------------------------------------------------------------------------------------------------------------------------------------------------------------------------------------------------------------------------------------------------------------------TSKSKAIHYFNMEDCVLAAV---E----------------------M-----DHIIC-PN-------------HPSVPV--F------------LQELVPELFMTDFPA-RLFLDN-SKMEYSES-ENSILGQGGSGTVIYKAKYRDL------------------------------------PVAVKRFHFKKCK-----------QKTSDINT------------------------------------------------------DSMVKHLQSMEALRNFSEFRQEASMLHSL-QHPCIVSLIGISIHP-L-CFALELAPLSSLNTVLEENSK-----------------GESFIPLGHMLTFKMTYQIAAGLAYLHRK--NVIFCDLKSDNIL-VWSLE-------VT-----------------DSVIVKLSDYGISRQS-FH-EG-ALGVEGTPGYQAPEIRP----G-IVYDEKVDMFSYGMVVYELLS-GRRPILDQ------HQ---PQIVKKL-SKGVRPILGTPEEV-----QFHFLHALMLECWDTKPEKRPLANSVVKQ--MQDPSFPALKYLLHCEKHSYLFFPAEQD-------------------------------------------------HTVMFWDMEGEE-----------------------------------RKYTVVNIE------------KGV-------------------------------------------------------------EEVKKMPCSGMKLSCQLKIANTL-------------------------------------WTA----------------------------------TEDQNIYIYSLKEMCPLRTAQK------T--L------------T-CPAVVTCMLLVPA--------------------------------KSETLPILFVGM---ADGLIAVYTLIAD-MPHENES-------------YLCSHTI------------------------NKSLFK--------------------------------------------------------------------------IPDDDPRQNPYPITVMVLVKSCS----------------------------------------------ELWCSNGP--------GILVIDCLNLQ--AVRR--L-----------DPYSF---P-----SRILSMT-S---------------------NSAFGGEEAVWCLD--------------------------------DKTNTLLMYHVA--SF-------QLCAKYFCGDCNPLRDMFTIQTPAAVAPQ---------------------------------ISKP------------------------------------------------------------TMSEN-----------------------LVSDPSSPMDVSIIYSKEVGTQIIRNQDSLTDYCSL-----------------------------------------------------SSMSSSDLSQSSC------------------------TNGIFDSL---ERSSSVTN-------------------------------------------SGSIEEVDV---------------------------SHTL---------------------------A----------------------------------------------------------------FGTVVSEGEHPNQASESTEGLQSVKVLA-VK---------DTLWIPRQKGDIIVIELE----------NEV-GTHRGRVIALLRAADMV-----KY------------------------------------GMLLD--------------------------------------------------------------------------------AAVIEKDTVVCG-------------------------------------------------------------FQN-ENKEWCLAVWRGWG-ARDFEIFYQSYEEVGRLDTSMRKRR----------------------------------------------------------------------------------------------------------------------------------------------------------------------------------------
>XP_016103532.1-Sinocyclocheilus-grahami
---------------------------------------------------------------------------------------------------------------------------------------------------------------------------------------------------------------------------------------------------------------------------------------------------------------------------------------------------------------------------------------------------------------------------------------------------------------------------------------------------------------------------------------------------------------------------------------------------------------------------------------------------------------------------------------------------------------------------------------------------------------------------------------------------------------------------------------------------------------------------------------------------------------------------------------------------------------------------------------------------------------------------------------------------------------------------------------------------------------MSYWYVKETAD--PGGS------------------------------------------------------AS-------------------------------------SM-----------------------------------------------------------------------------------------------------------------------------------------------E------E--------------QAGG--CQLQLLCLAAQNGDVD-GV-------RF----LLQ----------------------EA-RVTVP-------------------Q-DPSKENPAVLAAHH-GHHVLVRELLDSIPR-------P-----CV-------------------------------------------------------------RKDLLNWMLSTAC-----------------------------------------------------------------------------------------------------------------------------------QQGHLEVVKLLVHTYNADAED---------------------------------------------------------------------------------------------------------------------------CAVHSGEFAIIT----GLPLYAAA--QAGNKE---IACFLLNNG--AGFSSYTLMDHTDFSRQ--------------------------------------------------------------MLRQRHLQDKDAP-----------------------------------------------------------------------------------------------------------------------------------------------------------------------------------------------------------------------------------------------------VDGTLLQAVHVDWSGL-----------------------------------------QLPWLDLDWFMDV------------------------------------------------------SSRITVLDLSRNC-LS-SLPSVVPW-------------------------GLIHLRSLNLCHNQLRELPTPTSSQ--------------------------------------------------------------------------------EIICS-------------RLWHVNVSENELECLPLGLLH-----LGQLKRISAARNKLITNDDN----------------------------QR---------------------------------------------------------------------------------------------------------------------------------------------------------------------------------------------------------------------------------CFTPQK---ICKASNNQIEF--------LPD-----------TISIFWKTHLREVDISENVLKELPSY-------------IFELEAIVSLKLCGNQISTLPA----PNKWKC----S-CLR--------------------------------------------------------------------------------------------------------------------------------------------------------------------------------------------------------------T---LDLSRNQLGKTGEP---TKTRKL-------------------------------AFFTTWHRRDP--EP-----------------------------------------------VCPIQFPVI----LRDSLEVLFLNDNQ-LECVPPSVCALK-NLSELYLSN--------------------NPGI---QELPVELGQLSNLWQLDIEDLN-------------ITNILADVRKD--------------------------GPAAVLAYLRAELR-GAEPCRLLKLMVVGPPRQGKSALLEGLQTGKPSS--------------------------------------------------------------------FI-STD------RSIHTSSWDLERPGGVK-----------------------------SALDSVSFNVWDIG-GPASMSTVNQCFFTDKALYMVIWNLALGE--EAVA-NLQSWL---------------------LNIE---ARAPNS-AVIVIGTHLDLIDTK-----FRMERVATLRAYILALCR-TP------SGARASGYPDITLKHLHEV-SCKT-----LEGMDVLKRLLFQVACSMKDVSN-------PASCHKLVGRLIPKSYLTLQEAIKAECLRRDE-------------------------------------ADEVQYLTDSE--LEQIIE----------------Q-----SPASDIK-DYEDLQTAISFLIETGTILHFSDTSHGLCKLYFLDAVWLSECLERIINLRGS----RSVA--RNGVIKAEDLR----MLLVGTG------------FT------QQTEEQYF-QFLAKFEIALPVAS--S----SYLLPHLLPPKPALDIHG-------F-----------------------------------------------------------------------------------------------------------------------------------------------------------------------------------------------RHQSNNAIQRHFKMSFV-PAGFWERFIARMLISLNQMDVQAFE--------------------------------------------TKKPTKNQRSRSTVI----YSFAGNQQ---RNRCSTFRVRRSQTIY-------------------------------------------------------------------------------------------------------------------------------------------------------------------------------------------------------------------------------------------------------------------------------------------------------------------------------------------------------------------------------------------------------------------------------------------------------------------------------------------------------------------------------------------------------------------------------------------------------------------------------------------------------------------------------------------------------------------------------------------------------------------------------------------------------------------------------------------------------------------------WKEGLLVTFDGGYLSVESSDLN-WKKKKSGGIKIICQSETRDFSAMAFITDHVNALIEQWFPALTG----SESDGSRLIE-QYAPCP--YCSSGPRLSDPLPL--------------------------------------------------------------------------------------------------------------------------------------------------------------------------------------------------------------------------------------------------------------------------------------------------------------------------------------------------SSSNHSTVHYFNMEDCVLAAV---D----------------------K-----EHISC-PN-------------HPKQPV--P------------LQELVPELFMTDFPS-RLFLLK-SDLQWSED-AADVLGQGGSGTIIYRAKYRGH------------------------------------PVAIKRFHFKKCK-----------QQSLNSST------------------------------------------------------DTMMKHLQSMDAARSFSEFRQEASMLHSL-QHPCIVALVGISIHP-L-CFSLQLAPLGSLNTILEERAK-----------------GSQFVPLGHMLTFKVAYQIVTGLAYLHKK--NIIFCDLKSDNIL-VWSLE-------LE-----------------DSVNVKLSDYGISRQS-FH-EG-ALGVEGTPGYQAPEIRP----G-IVYDEKVDMFSYGMVLYELLS-GRRPCMGQ------HQ---LQIAKKL-SKGLRPALGSPEEV-----QFHCLQALMQECWDTKPEKRPLAAPLMRQ--MQDPSFACLRYLLPCQEHSQLFLSPLQG-------------------------------------------------HNAVFWDGDKDD-----------------------------------RNYTVVNLS------------KGQ-------------------------------------------------------------VEVKRMPCPGTRLSCQMKMENSL-------------------------------------WTA----------------------------------TEEQEVFIYNLKIFF-------------------------------------------------------------------------------SLPQVFAGM---SDGLVVVYSLVDD-MPVEGET-------------YICSHTI------------------------NKHLLN--------------------------------------------------------------------------MDDSDPRQRPYAVRSIVPVCTGS----------------------------------------------EVWYSNGP--------GVLVIDSLTLQ--PIRR--L-----------EPYLP---P-----SCVRCMV-S---------------------SASCWNDEAVWCLD--------------------------------DHTNTLLMYHAT--SY-------QICATYNCSDANPLRDVFPVQRPAGVVTP---------------------------------VTPDPDID-----------------------------------------------------------EE-----------------------SLPAVLEPLKVMVTHHEDAGTQILCQQDSL-DYCSM-----------------------------------------------------TSSGFSSEQLDQIGHF---------------PHVERSSSGALSSL---TSSSSMLL-------------------------------------------STDFEEADR---------------------------PPDE---------------------------PVSAEA-----------------------------------------------------------FASRSATDPELAAQSHTPAQLKALNIIP-VN---------STIWVPRCGGDIMVIEVQ----------EQA-GALRGRVIAVLTPPGVS-----EY------------------------------------GTLAE--------------------------------------------------------------------------------AALVAKDTVVCG-------------------------------------------------------------FRK-ENMAWCLAVWRSWG-GHELELFYQGYEELGRLESSLRKRR----------------------------------------------------------------------------------------------------------------------------------------------------------------------------------------
>XP_026071877.1-Carassius-auratus
--------------------------------------------------------------------------------------------------------------------------------------------------------------------------------------------------------------------------------------------------------------------------------------------------------------------------------------------------------------------------------------------------------------------------------------------------------------------------------------------------------------------------------------------------------------------------------------------------------------------------------------------------------------------------------------------------------------------------------------------------------------------------------------------------------------------------------------------------------------------------------------------------------------------------------------------------------------------------------------------------------------------------------------------------------------------------------------------------------------MSSYWYVKETAD--PGGS------------------------------------------------------TS-------------------------------------GMEEQADVPAM----------------------------------GAK------------QSAVG-------------------------S-------------VPGSHSST-------LRSIQKAYTDGDDQRARELIRLSCENN------G--------------GEGP--DGVQLLCLVVQNGDLD-GV-------RF----LLQ----------------------EA-RVTVP-------------------Q-EPSEENPAVLAAHH-GHQLLVRELLDSIPR-------P-----CV-------------------------------------------------------------RKDLLNWMLATAC-----------------------------------------------------------------------------------------------------------------------------------QQDHLEVVKLLIYTYNADTED---------------------------------------------------------------------------------------------------------------------------CAVHSGEFAIIS----GLPLYAAA--QAGNKE---VACFLLDNG--AGFSSYTLMDHADFSRE--------------------------------------------------------------LLRQRHLQDKDAP-----------------------------------------------------------------------------------------------------------------------------------------------------------------------------------------------------------------------------------------------------ADGTLLQAVHVDWSGL-----------------------------------------KLPWLDLDWFMDV------------------------------------------------------SSRITVLDLSRNC-LS-SLPSVVPW-------------------------GLIHLHSLNLCHNQLRELPTPSSSQ--------------------------------------------------------------------------------EIICS-------------RLAHVNVSENELECLPVGLLH-----LGQLKRISAARNKLISLFNIP-----------------------NGTNWIGLRKLQELDVSHNSLTDLPSSILHCLKALGSLDISRNKL---------------------------------------S---------------------------------------------------------------------------------------------------------------------------------------------RFPDPWACPLK---ICKASNNQIEF--------LPD-----------TISIFWKTHLREVDISENVLKELPSY-------------IFELEAIVSLKLCGNQISTLPS----PNKWKC----S-CLR--------------------------------------------------------------------------------------------------------------------------------------------------------------------------------------------------------------T---LDLSRNQLGKTGEP---SRTRKL-------------------------------AFFTTWHRRDP--DP-----------------------------------------------VCPIEFPVI----LRDSLEVLFLNDNQ-LECVPPSVCGLK-NLSELYLSN--------------------NPGI---QELPIELGQLSNLWQLDIEDLN-------------IANIPADVRKD--------------------------GPAAVLAYLRAELR-GAEPCRLLKLMVVGPPRQGKSALLEGLQTGKPSS--------------------------------------------------------------------FI-SSD------RSIHTSSWDLERPGGVK-----------------------------SAVDSVSFSVWDVG-GQASMSTVNQCFFTDKALFIVIWNLALGE--EAVA-NLQSWL---------------------LNIE---ARAPNS-AVIVVGTHLDLIDTK-----FRTERIATLRAYILALCR-TP------SGARASGYPDITLKHLHEV-SCKT-----LEGMDVLKRLLFQVACSMRDISN-------PASCHKFVGRLIPKSYLTLQEAIKAERVRRDE-------------------------------------ADEVQYLTDTE--LEHIIE----------------Q-----SPASDIK-DYEDLQTAISFLMETGTILHFSDTSHGLCKLYFLDAVWLSECLERIINLRGS----RSVA--RNGLIKAEDLR----MLLVGTG------------FT------QQTEEQYF-QFLAKFEIALPVAS--N----SYLLPHLLPPKPALDIHG-------F-----------------------------------------------------------------------------------------------------------------------------------------------------------------------------------------------RQQSNNSIQRHFKMSFV-PAGFWERFIARMLISLNQMDVQA--------------------------------------------FETKKVTKSPRNHSTVI----YSFAGNQQ---RNRCSTFRVRRSQTIY-------------------------------------------------------------------------------------------------------------------------------------------------------------------------------------------------------------------------------------------------------------------------------------------------------------------------------------------------------------------------------------------------------------------------------------------------------------------------------------------------------------------------------------------------------------------------------------------------------------------------------------------------------------------------------------------------------------------------------------------------------------------------------------------------------------------------------------------------------------------------WKEGLLVTFDGGYLSVESSDLN-WKKKKSGGIKIICQSETRDFSAMAFITDHVNALIEQWFPAMTG----SESDGSRLIE-QYAPCP--YCSSGPRGSDPMPL--------------------------------------------------------------------------------------------------------------------------------------------------------------------------------------------------------------------------------------------------------------------------------------------------------------------------------------------------SRSSHSTVHYFNMEDCVLAAV---D----------------------Q-----EHITC-PN-------------HPK-PV--P------------LQELVPELFMTDFPS-RLFLLK-SDLQWTED-AADILGQGGSGTIIYRAKYRGH------------------------------------PVAIKRFHIKKCK-----------QQSLSSST------------------------------------------------------DTMMKHLQSLDAAHSFSEFRQEASMLHSL-QHPCIVALVGISIHP-L-CFALQLAPLGSLNTILEERAR-----------------GSQYVPLGHMLTFKVAYQIVSGLAYLHKK--NIIFCDLKSDNIL-VWSLE-------LD-----------------DSVNVKLSDYGISRQS-FH-EG-ALGVEGTPGYQAPEIRP----G-IVYDEKVDMFSYGMVLYELLS-GRRPCMGQ------HQ---LQIAKKL-SKGVRPALGSSEEV-----QFHCLQTLMQECWDTKPEKRPLAAPLMRQ--MQDPSFACLRYLLPCEEHSQLFLSPLQG-------------------------------------------------HSAVFWDGDKDD-----------------------------------RNYTVVNLA------------KGQ-------------------------------------------------------------VEVNRMPCPGTRLSCQMKMENSL-------------------------------------WTA----------------------------------TEEQEVFIYSLKEMCPLSHPQK------L--L------------S-CPAVVTCLFLLPA--------------------------------RKECLPQVFAGM---SDGLVVVYSLVDD-IPVEGET-------------YICSHTI------------------------NKHLLN--------------------------------------------------------------------------MEDSDPRQRPYPVRSIVPVCSGS----------------------------------------------EVWYTNGP--------GVLVIDSLSLQ--PVRR--L-----------EPYLP---P-----SRLVSMV-S---------------------SASCWGEEAVWCLD--------------------------------DHTSTLLMYHAA--SY-------QICATYSCSDANPLRDVFPVQRPAGAMTP---------------------------------VTPDPDIE-----------------------------------------------------------EE-----------------------SLPAALEPVKVTVTHSEDAGTQILCQQDSL-DYCSM-----------------------------------------------------TSSGFSSEQLDQIGHF---------------PHVERSSSGALSSL---TSSSSMPL-------------------------------------------STDFEEMDK---------------------------PPDE---------------------------PVSPES-----------------------------------------------------------YPSGSATDPELAAQSQTPEQLKALSIIS-VN---------NTIWVPRRGGDILVIEVQ----------EQA-GSFKGRVIAVLTVPGVS-----EY------------------------------------GTLAE--------------------------------------------------------------------------------AALVAKDTVVCG-------------------------------------------------------------FRK-ENMAWCLAVWRSWG-GRDLELFYQGYEELGRLESSLRKRR----------------------------------------------------------------------------------------------------------------------------------------------------------------------------------------
>XP_046713878.1-Silurus-meridionalis
----------------------------------------------------------------------------------------------------------------------------------------------------------------------------------------------------------------------------------------------------------------------------------------------------------------------------------------------------------------------------------------------------------------------------------------------------------------------------------------------------------------------------------------------------------------------------------------------------------------------------------------------------------------------------------------------------------------------------------------------------------------------------------------------------------------------------------------------------------------------------------------------------------------------------------------------------------------------------------------------------------------------------------------------------------------------------------------------------------------MYWNFGANED--SEDQP-----------------------------------------------------AC-------------------------------------CDAKQDGSAEM----------------------------------GAK------------QSAVG-------------------------S-------------AVLSQSPT-------VENIYEAYGQGEERKAHELIRIACQEN------S--------------GGRA--DTLGLLCASSRHGDIE-SV-------RF----LLK----------------------DA-RVTFP-------------------Q-EPREGNPAVLAAHY-GHHTVVQELLDSIQF-------P-----CL-------------------------------------------------------------QKDLLNLMLATAC-----------------------------------------------------------------------------------------------------------------------------------QQGHLEVVKLLILNYQADAED---------------------------------------------------------------------------------------------------------------------------CALHTDEFAVIT----GLPLYAAA--RAGNKE---IARFLLENG--ACFSSYTLMDHGTFAQE--------------------------------------------------------------LLRERLLEDRDTR-----------------------------------------------------------------------------------------------------------------------------------------------------------------------------------------------------------------------------------------------------SDGRVQQPVSVQWSGL-----------------------------------------KLPWLELDWFLDV------------------------------------------------------SSRITVLDVSHNG-LS-SLPSVVPW-------------------------GLINLHTLNLSHNKLKELHTPQSSQ--------------------------------------------------------------------------------EIICI-------------RLRQVNLCENELESLPVGLLH-----LSQIQRLLAAKNKLSVLFSIP-----------------------NGTNWIGLRRLQELDVSDNLLTDLPFHVLHCFKSLNSINISKNRL---------------------------------------S---------------------------------------------------------------------------------------------------------------------------------------------RFPDPWACPLK---ICKAASNQIQS--------LPD-----------TISIFWRTHLKEVDFSENALKELPSY-------------IFELEAILSLKLCGNQIATLPP----PNKWKC----S-QLR--------------------------------------------------------------------------------------------------------------------------------------------------------------------------------------------------------------T---LDLSRNQLGKQVKSEESTKTRRL-------------------------------PFLTTWHRRDP--EP-----------------------------------------------ACPVQFPEI----LRDTLEVLYLNDNQ-LECVPPSVCTLK-TLSELYLSN--------------------NPGI---QELPAELGQLSNLWQLDLEELN-------------ILNVPTDVCRD--------------------------GPAAVLAFLRAQLR-CAEACRLMKLMFVGPPRQGKSTLLEALQTGRNSP--------------------------------------------------------------------FS-LSD------HSIRTSNWVLERPSGVK-----------------------------NNIDSVSFNVWDIG-GPASMSTVNQCFFTDKALYVVVWNLTLGE--EAVA-NLQSWL---------------------LNIE---ARAPNS-AVIVIGTHLELIDTK-----FRTERVATLRAYILALCR-TP------SGARASGYPDITWKHLHEV-SCKN-----LEGMDGLKRLLYQVACSMKDISN-------PASCHKLVGRLIPKSYLNLQEAVIVERQRRDA-------------------------------------EDEVQYLTDLE--LEQIIE----------------H-----SPDSDIK-DYEDLQTAIRFLIETGTVLHFSDTSHGLCKLYFLDAVWLAECLERIVHLKSS----RSVA--RNGLIRTEDLR----MLLIGTG------------FT------QHTEEQYF-QFLAKFEIALPVAS--N----SYLLPHLLPPKPAMDIHG-------F-----------------------------------------------------------------------------------------------------------------------------------------------------------------------------------------------RQHTSNTIQRHFKMSFV-PAGFWERFIARMLISLNQMDLQALE--------------------------------------------TKKGSRSPRNRNTVI----YSFAGKQQ---KNRCSTFRVRRSQTIY-------------------------------------------------------------------------------------------------------------------------------------------------------------------------------------------------------------------------------------------------------------------------------------------------------------------------------------------------------------------------------------------------------------------------------------------------------------------------------------------------------------------------------------------------------------------------------------------------------------------------------------------------------------------------------------------------------------------------------------------------------------------------------------------------------------------------------------------------------------------------WKEGLLVTFDGGYLSVESSDLN-WKKKKSGGIKIICQSETRDFSAMAFITDHVNALIEQWFPALTA----SESDGSLLIE-QYAPCP--YCTMFSRPNDSVPQTSST-------------------------------------------------WS----------------------------------------------------------------------------------------------------------------------------------------------------------------------------------------------------------------------------------------------------------------------------------------VSQTSSTSTTVHYFNMEDCVLAAA---E----------------------K-----EHISC-PN-------------HPKELV--P------------LQELVPELFMTDFPS-RLFLVK-SELEWSEQ-EKDILGQGGSGTIIYKAKYRGQ------------------------------------PVAIKRFPFKKCR-----------QQTLNSGT------------------------------------------------------DTMLKHLQSVDAAKSFSEFRQEASMLHTL-QHPCIVALLGISIYP-L-CFALQLAPLGSLNTVLEERSK-----------------GSLFIPLGHMLTFKAAYQVAAGLAYLHRK--NIIFCDLKSDNIL-VWSLQ-------VE-----------------DSVNVKLSDYGISRQS-FH-EG-ALGVEGTPGYQAPEIRP----G-IVYDEKVDMFSYGMVLYELLS-GRRPSLGH------HQ---LQIAKKL-SKGVRPVLGIPEEV-----QFYCLQALMQECWETKPEKRPLAMPILRQ--MQEPSFACLRYLLPCEQQSQLFLSSLQG-------------------------------------------------YSAVFWDGEKDN-----------------------------------RNYTVVNAA------------KGQ-------------------------------------------------------------VEVKRMPCPGSRLSCQLKMENTL-------------------------------------WTA----------------------------------TEEQEVFIYSLKEMCPLSHPQK------L--L------------S-CPAVVTCLTLLPA--------------------------------RSESLPRVFAGM---ADGLIAVYTLVDD-LPLEGEA-------------YVCSHTV------------------------NKTLLK--------------------------------------------------------------------------MEDLDPRQRPYPVKCIVPVRSGS----------------------------------------------EVWYTNGP--------GMLVIDSLTLQ--PIRR--L-----------DPYVP---P-----SCVVSMA-S---------------------APSFRGDEAIWCLD--------------------------------DHTNKLLMYHAN--SY-------QLCASYSCGDSHPLRDVFPIQNPAGVTDV---------------------------------TLDTKVQT----EE------------------------------------------------EEPGSPE-----------------------LKPTHSDNAIVTIMHSKDAGTQILNQQDSV-DYCSI-----------------------------------------------------SSSGFSSEQLAGLTNLE------------------GSSSGALSSL---ASSSSMPF-------------------------------------------STDCEDSDR---------------------------AQDE---------------------------QNSEES-----------------------------------------------------------LPLE---SADPPPQNRTISNLQALNVVP-VS---------DTLWIPRCGGDIMVIEVQ----------EQS-GLLRGRVIAVLTVPEVQ-----QY------------------------------------GVLVE--------------------------------------------------------------------------------AALVAKDTVVCG-------------------------------------------------------------FRN-ENMAWCLAVWRGWG-GRELELFYQSYEELGRLETNIKKRR----------------------------------------------------------------------------------------------------------------------------------------------------------------------------------------
>XP_035387696.1-Electrophorus-electricus
---------------------------------------------------------------------------------------------------------------------------------------------------------------------------------------------------------------------------------------------------------------------------------------------------------------------------------------------------------------------------------------------------------------------------------------------------------------------------------------------------------------------------------------------------------------------------------------------------------------------------------------------------------------------------------------------------------------------------------------------------------------------------------------------------------------------------------------------------------------------------------------------------------------------------------------------------------------------------------------------------------------------------------------------------------------------------------------------------------------MSYWNVGSTEV--LEGQP-----------------------------------------------------AC-------------------------------------SSAEQDGGAEM----------------------------------GAK------------QSAAG-------------------------G-------------VALARSPT-------LENIRASYRGSEDDAAHQLIRLAFQGS------G--------------GDCP--DGLQLLSVASEHGDVK-SV-------RF----LLM----------------------DA-RVQLP-------------------Q-EPSKENPAILAAHY-GHHAVVQELLDSIPR-------P-----CI-------------------------------------------------------------HKDLLNWILATAC-----------------------------------------------------------------------------------------------------------------------------------QRGHFEVVKLLVLGYQADTDE---------------------------------------------------------------------------------------------------------------------------CGARIDDFAVIT----GLPLYAAA--RAGNKE---IAAFLLENG--AGFSSYTLMDHAEFSRQ--------------------------------------------------------------LLRQRLLEDKDMQ-----------------------------------------------------------------------------------------------------------------------------------------------------------------------------------------------------------------------------------------------------CDRKIQQPLSVHWSKL-----------------------------------------KLQWLELDWFLDV------------------------------------------------------SSRITVLDLSHNN-LN-SLPSVVPW-------------------------GLIHLHSLNVSHNQLKELPTPHSSQ--------------------------------------------------------------------------------EIICS-------------RLSQVDLCENELDSLPAGLLH-----LGQVQRISATKNKLVILFDIP-----------------------NGTNWIGLRRLQELDVSSNCLTDLPFAVLNRFKSLSSLNVSSNNL---------------------------------------G---------------------------------------------------------------------------------------------------------------------------------------------HFPDPWACPLK---ICKAANNQIRS--------LPD-----------TISIFWRTHLKEVDFSENALTELPSY-------------IFELEAIISLKLCGNQIATLPA----PTKWKC----S-QLR--------------------------------------------------------------------------------------------------------------------------------------------------------------------------------------------------------------T---LDLSRNQLGKTEES---TKTRKL-------------------------------AFLTTWNRRDP--EP-----------------------------------------------ACPVQFPDI----LRDSLEVLLLNENQ-LECVPLSVCALK-NLSELYLSN--------------------NPGI---QELPADLGQLTNLWQLDIEGLN-------------ISNVPADVSKD--------------------------GPAAVLAFLRAELR-HAEPCRLLKMPVVGPPRQGKSSLLEVLQTGKASS--------------------------------------------------------------------FL-SSE------HSIRTSSWDLERPSGVK-----------------------------SGVDSVSFNVWDIG-GPASMSTINQCFFTDKAVYMVIWNLALGE--EAVA-NLQSWL---------------------LNIE---ARAPNS-AVVVVGTHLDLIDTK-----FRTERIATLRAYILALCR-MP------SGARASGYPDITWKHLHEV-SCKT-----LEGFDGLKRLLYQVACSMKDISN-------LASCHRLVGRLIPRSYLMLQEAVLAERYRRDA-------------------------------------ADEVQYLTDLE--LDQVIE----------------Q-----NPSSDIK-DYEDLQMAINFLIETGTLLHFPDTSHGLCKLYFLDAVWLAECLERIVHLKSS----RSVA--RNGVIRAEDLR----MLLVGTG------------FT------RQTEEQYF-QFLTKFEIALPVAS--N----SYLLPHLLPPKPAMDIHG-------F-----------------------------------------------------------------------------------------------------------------------------------------------------------------------------------------------RQLSNNTIQRHFKMSFV-PAGFWERFIARMLISLNQMDLQAFE--------------------------------------------GKKGSRSPRSRSTVI----YSFAGSQP---RSRGSTFRVRRSQTIY-------------------------------------------------------------------------------------------------------------------------------------------------------------------------------------------------------------------------------------------------------------------------------------------------------------------------------------------------------------------------------------------------------------------------------------------------------------------------------------------------------------------------------------------------------------------------------------------------------------------------------------------------------------------------------------------------------------------------------------------------------------------------------------------------------------------------------------------------------------------------WKEGLLVTFDGGYLSVESSDLN-WKKNKSGGIKIICQSEMRDFSAMAFITDHVNALIEQWFPALTA----SESDGSLLIE-QYAPCP--HCSSTSRHADHLPL--------------------------------------------------------------------------------------------------------------------------------------------------------------------------------------------------------------------------------------------------------------------------------------------------------------------------------------------------AGSTPSSVHYFNMEDCVLAAT---E----------------------K-----EHITC-PV-------------HPDTPV--P------------LQELVPELFMTDFPS-RLFLVK-GDLDCSEQ-ERDILGQGGSGTIIYRAKYRGQ------------------------------------PVAIKRFHFKKCR-----------QFSIN-ST------------------------------------------------------DTMLKHLQSMDASRSFSEFRQEAGMLHTL-QHPCIVALVGISIHP-L-CFALQLAPLGSLNTVLEEHSK-----------------GSQFIALGHMLTFKAAYQIVTGLAYLHKK--NIIFCDLKSDNIL-VWSLE-------VE-----------------DSVNFKLSDYGISRQS-FH-EG-ALGVEGTPGYQAPEIRP----G-VVYDEKVDMFSYGMVLYELLS-GRRPALGH------HQ---FQIAKKL-SKGVRPTLGNPEEV-----QFHYLQALMQECWDTKPEKRPLAMPILRQ--MQEPSFPCLRYLLPCQEHSQLFLSPLQG-------------------------------------------------YSAVFWDGHQED-----------------------------------RNYTVVNVE------------KGQ-------------------------------------------------------------VEVKRMPCPGTRLCCQLKMENTL-------------------------------------WTA----------------------------------TEEQEIVIYSLKEMCPLSHPQK------L--L------------S-CPAVVTCLMLLPA--------------------------------RSETLPRVFAGM---LDGLVAVYTVVDD-MPVEGET-------------YICSHTL------------------------NKSRFG--------------------------------------------------------------------------MEDSDPRQRPYPVRSIVPVRSGS----------------------------------------------ELWYTNGP--------GVLVIDSHDLQ--PIRR--L-----------EPYLP---P-----SCVVSMV-S---------------------ASGFRGDEFIWCLD--------------------------------DRTNTLLMYHAT--SY-------QLCASYNCGDLHPLRDVFPVQTPAEVVAG---------------------------------VTSGAEVTTEEEEE------------------------------------------------SAGAPKT-----------------------EPSVPELAVPVMVIHSETAGTQILQQQDSL-DYCSI-----------------------------------------------------SSSGVSSEQLDQAGGLTGL------------AHFERSSSGALSSL---ASSASIPL-------------------------------------------STDCEDGDR---------------------------PQAG---------------------------QDSVE--------------------------------------------------------------PS---PPDIAPPSYNFPSLQAVTVVA-VN---------GTVWVPRRGGDIMVIAVQ----------EHT-GMHRGRVIAVLGVPNVE-----QY------------------------------------GALVE--------------------------------------------------------------------------------AALVAKDTVVCG-------------------------------------------------------------FRN-ENMAWCLAVWRAWG-VRELELFYQSYEELGHLETSIRKRW----------------------------------------------------------------------------------------------------------------------------------------------------------------------------------------
>XP_028812427.1-Denticeps-clupeoides
---------------------------------------------------------------------------------------------------------------------------------------------------------------------------------------------------------------------------------------------------------------------------------------------------------------------------------------------------------------------------------------------------------------------------------------------------------------------------------------------------------------------------------------------------------------------------------------------------------------------------------------------------------------------------------------------------------------------------------------------------------------------------------------------------------------------------------------------------------------------------------------------------------------------------------------------------------------------------------------------------------------------------------------------------------------------------------------------------------------MSYWYVGDAEV--TGDPKSTMG-------------------------------------------------------------------------------------------EQDGIADM----------------------------------GVR------------QSLPG-------------------------S-------------LPLSQSPT-------LENIQAAYSDGDSSRAHELIRVACQES------N--------------GSRQ--ETKGLLCTATRNGDVE-SV-------RY----LLK----------------------EA-RVTFP-------------------Q-DPSDDNPAILAAQF-GHEAVIRELLDSIPG-------P-----SL-------------------------------------------------------------RRELLNWMLATAC-----------------------------------------------------------------------------------------------------------------------------------QQGHLEVVKLLILSYQADAED---------------------------------------------------------------------------------------------------------------------------CAIHSQEFAIIN----GLPLYAAA--STGNKE---IACFLLENG--AGFTSYTLMDHREFTKE--------------------------------------------------------------LLRERVLDER-----G-------------------------------------------------------------------------------------------------------------------------------------------------------------------------------------------------------------------------------------------------GGGEGAEEAVSVQWSGL-----------------------------------------KLPWLELDWLMDL------------------------------------------------------SCHITHLDLSNNS-LK-TLPSVVPW-------------------------GLIQLEILNLSHNQLKVLPHIQSSQ--------------------------------------------------------------------------------EIICS-------------QLRDVNLSENELACLPLGILH-----LGQICKLNAAKNKLTSLFEVP-----------------------DGMNWIGLRKLQELDASDNSLSSLPSTVLHCCKALSSLNICRNQL---------------------------------------T---------------------------------------------------------------------------------------------------------------------------------------------SLPEPWACPLK---FYKASSNKIES--------IPE-----------LMSVFWKSHLQDVDFSDNSLKYVPSY-------------VFELEAMVSLRLCDNQISSLPP----PSKWKC----S-QLR--------------------------------------------------------------------------------------------------------------------------------------------------------------------------------------------------------------T---LDLSKNQLGKSEEG---TKTRKL-------------------------------AFFTTWQRRDP--DT-----------------------------------------------VCSIEFPLI----LRDSLEVLFLNDNQ-LDCVPSSVCSLK-NLSELYLST--------------------NGGI---QELPPELGQLPNLWQLDIEDLN-------------ISNVPVDVRKE--------------------------GPAAVLAYLRAHLR-RAEPCKQLKMVVVGSPRHGKSTLLEVLQMGRTPQ--------------------------------------------------------------------FL-PAE------RSIRTSAWELERPSGVK-----------------------------PGIDSVAFTVWDIG-GPASMSTVNQCFFTDKALYVVIWNLALGE--EAVA-NLQSWL---------------------LNIE---ARAPNC-AVVVVGTHLDLIDTK-----FRIERIATLRAYILAVCR-TP------SGARASGYPDITSKHLHEV-SCKT-----MEGLDGLKRLLYQVACSMKDISN-------AASCHRLVGRLIPKSYLTLQEAVVAERHRRDM-------------------------------------DDEVQYLTDLE--LEQIIE----------------Q-----NSTSDIK-DYEDLHTAINFLIETGTMLHFPDTSHGLCKLYFLDAVWLSECLERIIHLKSS----RSVA--RNGVIRAEDLR----MLLVGTG------------FT------EQNEEQYF-QFLAKFEIALPLAN--N----SYLLPHLLPPKPALDIHG-------F-----------------------------------------------------------------------------------------------------------------------------------------------------------------------------------------------RQQTNNTIQRHFKMSFV-PAGFWERFIARMLISLTEMDVQALE--------------------------------------------TKKNPKSHRNRSTVI----YSFAGSQQ---RNRCSTFRVRRSQTIY-------------------------------------------------------------------------------------------------------------------------------------------------------------------------------------------------------------------------------------------------------------------------------------------------------------------------------------------------------------------------------------------------------------------------------------------------------------------------------------------------------------------------------------------------------------------------------------------------------------------------------------------------------------------------------------------------------------------------------------------------------------------------------------------------------------------------------------------------------------------------WKEGLLVTFDGGYLSVESSDLN-WKK-KEGGIKIICQSEMRDFSAMAFITDHVNSLIEQWFPALTA----SENDGSLLIE-QYAPCP--NCAATARLHDFHHT---------------------------------------------------------------------------------------------------------------------------------------------------------------------------------------------------------------------------------------------------------------------------------------------------------------------------------------------------KPTSRIMHYFNMEDCVLAAA---E----------------------K-----EHIVC-PN-------------HPRQPV--P------------LQELVPELFMTDFPA-RLFLEK-NDLDYSEG-EADILGQGGSGTVIYKAKYRGH------------------------------------PVAVKRFHFKKCR-----------QKSFGSGT------------------------------------------------------DTMIKHLQAMDALKCFSEFRQEASMLHSL-QHPCVVALVGISIHP-L-CFALELAPLGSLNTVLTGQAR-----------------GTPFMPLGHMLTFKAAYQIAAGLAYLHRK--NVIFCDLKSDNIL-VWSRK-------VC-----------------DPVNFKLSDYGISRQS-FH-EG-ALGVEGTPGYQAPEIKP----G-IVYDEKVDMFSYGMVLYELLS-GRRPALGH------HQ---LQIAKKL-SKGIRPVLGSPEEV-----QFYCLQYLMTECWDTKPEKRPLAMLLLRQ--MQEPSFPCLRYLLPCERQTQLFLSTAQG-------------------------------------------------HSAVFWDGEKDD-----------------------------------RNYTVVNLD------------KGQ-------------------------------------------------------------VEVKRMPCPGKKLSYQMKMETTL-------------------------------------WTA----------------------------------TEEQEVAIYSLKEMCPLSNPQK------H--L------------S-FPAVVTCIFPVPA--------------------------------GKEALPLVFVGM---ADGLVAVYTLVDD-MPEDGET-------------YICSHSL------------------------NKTQFG--------------------------------------------------------------------------LEDSDPRQKPYPVCCMTLTKGGT----------------------------------------------ELWYSNGP--------GIMIIRCANLS--AVRR--L-----------DPYLP---P-----SCVVSLV-S---------------------SPSRWVDEAVWCLD--------------------------------DCTNTLCMYHSA--SY-------QLFASYSCGDAHPLRDVFPVQRPPGAEVT---------------------------------QT---------------------------------------------------------------SDRD-----------------------STKDECPPDEVTVMHIEDAGTQILQWQESVPDYCSM-----------------------------------------------------STSGVSFEMLGDLE---------------------RSSSGALSSM---TSLASMPF-------------------------------------------LTDCEDAER---------------------------LGDE---------------------------ASALPS--------PTEI-------------------------------------------------------PEPQAQSRSPRHLQAFTILP-VK---------ETLWVPRRGGDIMVIEIQ----------EYG-GLLRGRVIAVLSAPGTS-----QP------------------------------------GMLVE--------------------------------------------------------------------------------AALVAKDTVVCG-------------------------------------------------------------FCN-ENMEWCLAVWRGWG-AQELEVFYQSYEELGRLETSMRKRR----------------------------------------------------------------------------------------------------------------------------------------------------------------------------------------
>XP_041917165.1-Alosa-sapidissima
---------------------------------------------------------------------------------------------------------------------------------------------------------------------------------------------------------------------------------------------------------------------------------------------------------------------------------------------------------------------------------------------------------------------------------------------------------------------------------------------------------------------------------------------------------------------------------------------------------------------------------------------------------------------------------------------------------------------------------------------------------------------------------------------------------------------------------------------------------------------------------------------------------------------------------------------------------------------------------------------------------------------------------------------------------------------------------------------------------------MSYWSVGVSED--QGAVASSMG-----------------------------------------------------------------------------------------EQEQDGASDM----------------------------------GAK------------QSVLG-------------------------S-------------FSLGPSPT-------LANIQAAYRDGESDRAHDLIRISCQEG------G--------------GVRP--ERQELLCMAAQNGDVE-SV-------RY----LLR----------------------DV-RVAIS-------------------Q-DTREKNPAIQAAHW-GQHRVVKELLDHIPR-------H-----CL-------------------------------------------------------------RRDLLNLMLATAC-----------------------------------------------------------------------------------------------------------------------------------QQGHLEVVQLLVLSYQADAED---------------------------------------------------------------------------------------------------------------------------CAIHNNDFAVIT----GLPLYAAA--RAGNKE---IATFLLENG--AGFSSYTLMDHPDFSRE--------------------------------------------------------------LLRQRLLEVNTSA--K-------------------------------------------------------------------------------------------------------------------------------------------------------------------------------------------------------------------------------------------------ASGSTEVEALSVQWSGL-----------------------------------------KLPWLELDWFMDV------------------------------------------------------SSRIVHLDLSRNS-LS-SLPSVVPW-------------------------GLLGLRSLDLSCNQLKELPSIQSSQ--------------------------------------------------------------------------------EIICT-------------QLRHVNLSENELASLPAGLLH-----MGQLQKLNGAKNKLTTLFEVP-----------------------DGTNWIGLRKLQELDVSDNNLSGLPSALLHCFKSLNSLNVFRNKL---------------------------------------T---------------------------------------------------------------------------------------------------------------------------------------------SFPDPWACPLK---YLRASSNQIES--------LPD-----------LISIFWRTHLIEVDFSDNALKELPSY-------------IFELEAIVSLRLCGNQISSLPA----PNKWKC----S-QLR--------------------------------------------------------------------------------------------------------------------------------------------------------------------------------------------------------------T---LDLSRNLLGKSEES---TKTRRL-------------------------------AFFTTWQRRDP--EP-----------------------------------------------VSSIQFPVI----LRDSLEVLFLNDNQ-LDCVPPSVCSLK-TLSELYLSN--------------------NAGI---QELPAELGQLPNLWQLDIEDLN-------------ISNVPAEVRRE--------------------------GPAGVLAYLRAHLR-KAEPCRLLKMLVVGPPRQGKSALLEALQTGRTGQ--------------------------------------------------------------------FL-PAE------CSIRTTGWELERPSGIK-----------------------------TGVDAVSFNVWDIG-GPASMSTVNQCFFTDKALYVVIWNLAVGE--EAVA-NLQSWL---------------------LNIE---ARAPNS-AVMVVGTHLDLIDSK-----FRTERVATLRAYVLALCR-TP------SGARASGYPDITAKHLYEV-SCKS-----MEGVEGLKKLLYQVACSMKDISN-------AASCHKLVGRLIPKSYLTLQEAVQAERLRRDA-------------------------------------EDEVQYLTDQQ--LEQVIE----------------Q-----NPTSDIK-DYEDLQTAISFLIETGTLLHFPDTSHGLCKLYFLDAVWLSECLERIVHLKSS----RSVA--RNGVIRAEDLR----MLLVGTG------------FT------QQTEEQYF-QFLAKFEIALPVGN--S----SYLLPHLLPAKPAMDIHG-------F-----------------------------------------------------------------------------------------------------------------------------------------------------------------------------------------------RQHTHNTIQRHFKMSFV-PAGFWERFIARMLISLTEMDLQAFE--------------------------------------------TKKNTKSHRNRGTII----YSFAGNQQ---RNRCSTFRVRRNQTIY-------------------------------------------------------------------------------------------------------------------------------------------------------------------------------------------------------------------------------------------------------------------------------------------------------------------------------------------------------------------------------------------------------------------------------------------------------------------------------------------------------------------------------------------------------------------------------------------------------------------------------------------------------------------------------------------------------------------------------------------------------------------------------------------------------------------------------------------------------------------------WKEGLQVTFDGGYLSVESSDLN-WKKKKSGGIKILCQSEMRDFSAMAFITDHVNALIEQWFPALTA----SETDGSLLIE-QYAPCP--GCAPTARHSDSHPAEP------------------------------------------------------------------------------------------------------------------------------------------------------------------------------------------------------------------------------------------------------------------------------------------------------------------------------------------------DPAGRGAVHYFDMEDCVLAAV---E----------------------M-----EHIIC-PN-------------HPNEPV--P------------LQELVPELFMTDFPA-RLFLVK-SELDYSEE-EQDILGQGGSGTIIYRAKYRGQ------------------------------------PVAIKRFHFKKCR-----------QQSFCSGT------------------------AGFPTEG----------QGQVFH-----FHNTMIKHLQSMDASRSFSEFRQEASMLHSL-QHPCIVPLLGISIHP-L-CFVLQLAPLGSLNTVLEERAK-----------------GTQFMPLGHMLTFKAAYQIAAGLAYLHRK--NIIFCDLKSDNIL-VWSLE-------VL-----------------DPVNVKLSDYGISRLS-FH-EG-ALGVEGTPGYQAPEIRP----G-IVYDEKVDMFSYGMVLYELLS-GRRPALGH------HQ---LQIAKKL-SKGIRPVLGSPEEV-----QFYCLQALMLECWDTKPEKRPLAMPLLRH--MQEPSFPCCRYLLACERHRQLFLSSQQG-------------------------------------------------QSAVFWDGEMDD-----------------------------------RNYTVVNLA------------KGQ-------------------------------------------------------------VEVKRMPCPGAKLSCQLKMENTL-------------------------------------WTA----------------------------------TEEQEVLIYSLKEMCPLRQPQK------S--L------------S-FPAIVTCLFLAPA--------------------------------QKESLPLVFVGM---ADGLVSVHTLVDD-MPTDGET-------------YLCSHSL------------------------NKSEFG--------------------------------------------------------------------------LKDTDPRQKPYPVRCMALVRGGA----------------------------------------------ELWYSNGP--------GVLVIQCPSLQ--AVRR--L-----------DPYQP---P-----SCVVSLV-S---------------------SPSCWVDEAVWCLD--------------------------------DLTNMLLMYHAR--SY-------QQCASYHCGDASPLRDVFPVQRPAGQTMT---------------------------------TPRRVSDGDSP---------------------------------------------------EEEEEEE-----------------------EEEDPHVGSPVVVMHSDEAGTQILRRDDSLTDYCSV-----------------------------------------------------STSGFFSEPADGDTD----------------ADLERSSSGALSSL---ASTTSMPF-------------------------------------------STDTEDAEQ---------------------------RPDD---------------------------RETTSA--------PLSS-----------------------------------------------PTTETQEPPETPAQNHSSPHLQALTLLP-VS---------DTVWVPRRGGDIMVIEVQ----------ENA-GLLRGRVIAVLSAPGTP-----QH------------------------------------GALVE--------------------------------------------------------------------------------AALVAKDTVVCG-------------------------------------------------------------FRN-ENMEWCLAVWRGWG-AGELEVFYQSYEKLGSLETSMRKRR----------------------------------------------------------------------------------------------------------------------------------------------------------------------------------------
>XP_035274752.1-Anguilla-anguilla
----------------------------------------------------------------------------------------------------------------------------------------------------------------------------------------------------------------------------------------------------------------------------------------------------------------------------------------------------------------------------------------------------------------------------------------------------------------------------------------------------------------------------------------------------------------------------------------------------------------------------------------------------------------------------------------------------------------------------------------------------------------------------------------------------------------------------------------------------------------------------------------------------------------------------------------------------------------------------------------------------------------------------------------------------------------------------------------------------------------MYWSVGFSEI--SGDKENNMA-------------------------------------------------------------------------------------------EQEGTPDM----------------------------------GGK------------QSVLG-------------------------N-------------GAFGKSPT-------LENIQAAYRDGESGKAQELIRISCGES------G--------------GARL--GRLELLCAAAQHGDLE-SA-------RY----LVR----------------------EE-RAPVP-------------------R-EPSEDNPAILAAHF-GHPQVVKELLDTMPA-------P-----SV-------------------------------------------------------------PRDLLNWMLATAC-----------------------------------------------------------------------------------------------------------------------------------QRGHLEVVKLLVQGYSADAED---------------------------------------------------------------------------------------------------------------------------CAIRNDDFAVIT----GLPLYAAA--QAGNEE---ISCFLLQNG--AGFSSYTLMDHPAFSRQ--------------------------------------------------------------LLRTQFMEESEAE-----------------------------------------------------------------------------------------------------------------------------------------------------------------------------------------------------------------------------------------------------DSGEVEDALFVRWSGL-----------------------------------------KLPWLELDWFIDL------------------------------------------------------SSRITHLDLSSNG-LS-ALPSVVPW-------------------------GLINLHRLDFSNNQLKELPTARSSQ--------------------------------------------------------------------------------EIICT-------------QLREVNLSQNELACLPSGLLH-----LTRIKKLTAAKNQLKALFDIP-----------------------NGTNWIGLRKLEELDVSDNLLSALPSSVLHCFKSLVCLNVNRNKL---------------------------------------T---------------------------------------------------------------------------------------------------------------------------------------------EFPDPWACPLK---HCRAASNEIRS--------VPD-----------TISIFWKTPLKEVDFSENALKELPDH-------------IFELEGLVSLKLCGNQLSALPL----PAKWKC----S-QLK--------------------------------------------------------------------------------------------------------------------------------------------------------------------------------------------------------------M---LDLSRNQLGKNVEA---PKTKKL-------------------------------AFFTTWHRRDP--DP-----------------------------------------------ASTIEFSTI----LRDSLEVLFLNDNQ-LESVPQSVCSLR-NLSELYLSN--------------------NPGI---RELPSELGQLSNLWQLDIEDLN-------------ISNIPPEVKKE--------------------------GPAAVLGYLRAHLR-KAEPCKLLKMIVVGPPRQGKTTLLEALQTGRVGQ--------------------------------------------------------------------FL-PLD------SSIRTSAWTLERPSGVK-----------------------------TNVDSVEFNVWDIG-GPASMSTVNQCFFTDKAVYVVIWNLALGE--EAVA-NLQSWL---------------------LNIE---ARAPNS-AVVVIGTHLDLIDTK-----FRTERIATLRAYILALCR-SP------SGARASGYPDITWKHLHEV-SCKT-----LEGLDGLRRLIYQVSCYMKDTNG-------SSSCQKVVGRLIPKSYLVLQDAVIAERERREA-------------------------------------DDEVQYLTDLQ--LEQVIH----------------Q-----DPGSDIK-EYEDPQSAISFLIETGTLLHFPDTSHGLCKLYFLDPVWLSECLERIVHIKSS----RSVA--RNGVIRAEDLR----MLLVGTG------------FT------QQTEEQYF-QFLAKFEIALPVAS--D----SYLLPHLLPPKPAMDIYG-------F-----------------------------------------------------------------------------------------------------------------------------------------------------------------------------------------------RQQTANTIQRLFKMSFV-PAGFWERFIARMLISLTEMDLQTFE--------------------------------------------NRKNARSLRNRNTVI----YSFAGNQQ---RSRCSTFRVRRSQTIY-------------------------------------------------------------------------------------------------------------------------------------------------------------------------------------------------------------------------------------------------------------------------------------------------------------------------------------------------------------------------------------------------------------------------------------------------------------------------------------------------------------------------------------------------------------------------------------------------------------------------------------------------------------------------------------------------------------------------------------------------------------------------------------------------------------------------------------------------------------------------WKEGLLVTFDGGFLSVESSDVN-WKRKKSGGIKIICQSETRDFSAMAFITDHVNSLIEQWFPALTA----SESDGTLLIE-QYAPCP--DCAATAEQKGEDLPVD------------------------------------------------------------------------------------------------------------------------------------------------------------------------------------------------------------------------------------------------------------------------------------------------------------------------------------------------PSPSPSPVHYFNMEHCVMTAV---E----------------------K-----DHVIC-PN-------------HPERPV--P------------LQELVPEIFMTDFPA-RLFLEK-GQLECSEE-EQDVLGQGGSGTIIYRARYRGL------------------------------------PVAVKRFHFKKCR-----------QKSLDRGT------------------------------------------------------DTMVKHLQSMDASRNFSEFRQEASMLHSL-QHPCIVALLGISVHP-L-CFVLQLAPLGSLNTVLEEHAK-----------------GAQYMPLGHMLTFRAAYQIAVGLAYLHRK--NIIFCDLKSDNIL-VWSLE-------VH-----------------DPVNIKLSDYGISRQS-FH-EG-ALGVEGTPGYQAPEIKP----G-IVYDEKVDMFSYGMVLYELLS-GRRPVLGH------HQ---LQISKKL-SKGIRPVLGSPEEV-----QFYFLQSLMVECWDTKPERRPLAMPLLRQ--MQDPSFPCFRYLLPCERHSQLFLSSQQG-------------------------------------------------HSAVFWDGDKDK-----------------------------------RNYSVVNIE------------KGL-------------------------------------------------------------VEVRRMACPGPKLSCQMKVESSL-------------------------------------WTA----------------------------------TEDQHIYIYSLKDMCPLSHPQK------E--L------------S-CPAVVSCIFTVPA--------------------------------KKDTLPLVFVGM---ADGLVAVYTLVND-MPLDGET-------------YLCSHTL------------------------NKSVFK--------------------------------------------------------------------------LEDDDPRLKPYPVRSMVLAHSGS----------------------------------------------EVWYSNGP--------GLLVIDCLSRPLRAVRR--L-----------DPYLH---P-----STVTSLASS---------------------SGSGWVEEAVWCLD--------------------------------DLTNTLLMYHAA--SY-------QLCASYSCGDANPLRDTFAVQRPTGVEPA---------------------------------PPPFP----E------------------------------------------------------KD--------------------------SPAKDPAPGEVTVLHSEESGTQIICHQDSLTDYCSM-----------------------------------------------------TSSSVSSEQLGH---------------------MGRSSSGALSSL---ASSASMPF-------------------------------------------STDCEDPSP---------------------------GEGL---------------------------DPAPQSHALS---DQQSH-----------------------------------------------APSDQQSHTPSEQQSHAPSHLQALSVLP-VR---------GTLWIPRRGGDVMVIELQ----------QQD-ELLRGRVIAVLSGPGLA-----QH------------------------------------GTLVE--------------------------------------------------------------------------------AALVAKDTVVCG-------------------------------------------------------------FCN-ENMEWCLAVWRGWG-ARELEVFYQSYEELGRLETSMRRRR----------------------------------------------------------------------------------------------------------------------------------------------------------------------------------------
>XP_018618641.1-Scleropages-formosus
----------------------------------------------------------------------------------------------------------------------------------------------------------------------------------------------------------------------------------------------------------------------------------------------------------------------------------------------------------------------------------------------------------------------------------------------------------------------------------------------------------------------------------------------------------------------------------------------------------------------------------------------------------------------------------------------------------------------------------------------------------------------------------------------------------------------------------------------------------------------------------------------------------------------------------------------------------------------------------------------------------------------------------------------------------------------------------------------------------------MYWSVGISDR--AMEEQNGDENDPGSL-----------------------------------A-----DGPC-------------------------------------LDSQYSGTAGM----------------------------------GGK------------QS-------------------------------------------VLSQSPT-------LENIRAAYSGGDSEKAQELIRISCEDT------G--------------GGRP--ERHELLCEAARHGDTE-SV-------QY----LVG----------------------EV-KVPIP-------------------R-EPSEDNPAILAAHF-GHSKVVKVLLDALPV-------S-----YT-------------------------------------------------------------QKDLLNWMLAIAC-----------------------------------------------------------------------------------------------------------------------------------EQGHLEVVMLLVHSYQADTEG---------------------------------------------------------------------------------------------------------------------------CARRASEFAIIT----DLPLYAAA--RAGNED---IAYFLLQNG--AGITSYTLMDHPAFIKQ--------------------------------------------------------------LLRKDLVEPSEPE-----------------------------------------------------------------------------------------------------------------------------------------------------------------------------------------------------------------------------------------------------TNGGVADALSVHWNGL-----------------------------------------KLPWLELDWFMDL------------------------------------------------------SSRITHLDLSNNS-LS-ALPSVVPW-------------------------GLIHLHSLDLSNNQLKELPATQSSQ--------------------------------------------------------------------------------EIICT-------------RLREVNLSQNELASLPSGLLH-----LTRIKKLIAAKNQLTSLFDVS-----------------------RGTNWIGLRKLEELDVSDNALSSLPSAVLHFFKSLNSLNVCRNKL---------------------------------------K---------------------------------------------------------------------------------------------------------------------------------------------EFPEPWACPLK---YCRSSSNVIES--------LPD-----------TISMFWK-TLKDVDFSENALKELPSH-------------IFELQGLISLKVCGNQLSSLPS----PIKWTC----S-QLK--------------------------------------------------------------------------------------------------------------------------------------------------------------------------------------------------------------T---LDLSRNQLGKNEAV---TKTRKL-------------------------------AFFTTWHRRDP--DP-----------------------------------------------VSSIEFPTI----LRDSLEVLYLNDNQ-LESVPLSVCSLR-NLSELYLSN--------------------NPGI---RELPAELGLLSNLWQLDIDGLN-------------ISNVPSEVRSE--------------------------GPAAVLAYLRAHLR-KAECCKLLKMIVVGPPRQGKSTLLEVLQTGRVGQ--------------------------------------------------------------------FL-TTE------CSVRTSSWELERPNGVK-----------------------------GSVDSVEFNVWDIG-GPASMSTVNQCFFTDKALYVVIWNLALGE--EAVA-NLQSWL---------------------LNIE---ACAPNS-AVIVVGTHLDLIDTK-----FRTERVATLRAYILALCR-TP------SGARASGYPDVTSKHLHEV-SCKT-----MEGLEGLKRLIYQVSCSMKDLSS-------STGGPKLVGRLIPKSYLILQDSVIAERQRRDA-------------------------------------ADEVQYLTDLE--LEQIVE----------------Q-----SPDSDIK-EYEDLHTAISFLIETGALLHFPDTSHGLCKLYFLDAKWLSECLERIISIKSS----RSVA--RNGVIRAEDLR----MLLVGTG------------FT------EHTEEQYF-QFLAKFEIALPVAN--N----SYLLPHLLPPKPALDIHG-------F-----------------------------------------------------------------------------------------------------------------------------------------------------------------------------------------------RQQTTNTIQRLFKMSFV-PAGFWERFIARMLISLTEMDLQTFE--------------------------------------------TKKNAKSLRNRNTVI----YSFTGKRQ---RSRCSTFRVRRSQTIY-------------------------------------------------------------------------------------------------------------------------------------------------------------------------------------------------------------------------------------------------------------------------------------------------------------------------------------------------------------------------------------------------------------------------------------------------------------------------------------------------------------------------------------------------------------------------------------------------------------------------------------------------------------------------------------------------------------------------------------------------------------------------------------------------------------------------------------------------------------------------WKEGLLVTFDGGYLSVESSDLN-WKKKKSGGIKIICQSETRDFSAMAFITDHVNSLIEQWFPALTA----SENDGSLLIE-QYAPCP--NCTPTARQGDEEPPF--------------------------------------------------------------------------------------------------------------------------------------------------------------------------------------------------------------------------------------------------------------------------------------------------------------------------------------------------LSSSDSGHYFNMEDCVLAAM---E----------------------T-----DHIVC-PN-------------HLEMPV--P------------LQELVPELFMTDFPA-RLFLDT-GELECSEN-ERDILGQGGSGTVIYRAKYRGH------------------------------------PVAVKRFNFKKCR-----------QQSLASST------------------------------------------------------DTMVKHLQSMDASRNFSEFRQEASMLHSL-HHPCIVSLIGISIHP-L-CFALQLAPLGSLNTVLEERAK-----------------GVRYMPLGHMLTFKAAYQIAAGLAYLHRK--NIIFCDLKSDNIL-VWSLE-------VC-----------------VPVNVKLSDYGISRQS-FH-EG-ALGVEGTPGYQAPEIKP----G-IVYDEKVDMFSYGMVLYELLS-GRRPVLGH------HQ---LQIAKKL-SKGVRPAMGNPEEV-----QFHCLQSLMVECWDTKPEKRPLAMPLLRQ--MQDPSFPCFKYLLPSERHNQLFLSTQQG-------------------------------------------------HSAVFWDGDKDH-----------------------------------RNYSVVNLD------------NGQ-------------------------------------------------------------MEVKRMACPGMRLSCQMKIENTL-------------------------------------WTA----------------------------------TEDQNIYIYSLKEMCPLRTPQR------Q--L------------S-CPAIVTCLFLVPA--------------------------------KKETLPLVFVGM---ADGLVAIYMLSDD-MPLDGET-------------YLCSHTV------------------------NKSRFH--------------------------------------------------------------------------LEDADPRQKPYPVRSMALVRSGL----------------------------------------------ELWYTNGP--------GILVVDCLSLQ--VIRR--L-----------DPYLP---P-----SSVVSLA-S---------------------SSSCWGEETVWCLD--------------------------------DHSNTLLMYHAL--SY-------QLCASYNCGDSSPLRDTFTVFRPSGLGST---------------------------------PPPSP----Q------------------------------------------------------QENPQ-----------------------SPQQECSPGDVQIIYSEKAGTQIVCHQDSLTDYCSM-----------------------------------------------------SSSVYSSEQLGP---------------------LERSSSCAFSSL---ASSTSMPF-------------------------------------------STDCEEADK---------------------------LQGD---------------------------AFAGSS----------------------------------------------------------------PKSTGPASKSHTPPHLQALSVLA-VK---------GTVWIPRRGGDMMVIELQ----------QQG-GQLRGRVIAVLHLPVLS-----QH------------------------------------GTLVE--------------------------------------------------------------------------------AALVAKDTVVCG-------------------------------------------------------------FCN-ENMEWCLAVWRGWG-ARELEVFYQSYEELGRLETSMRKRR----------------------------------------------------------------------------------------------------------------------------------------------------------------------------------------
>XP_015198814.1-Lepisosteus-oculatus
----------------------------------------------------------------------------------------------------------------------------------------------------------------------------------------------------------------------------------------------------------------------------------------------------------------------------------------------------------------------------------------------------------------------------------------------------------------------------------------------------------------------------------------------------------------------------------------------------------------------------------------------------------------------------------------------------------------------------------------------------------------------------------------------------------------------------------------------------------------------------------------------------------------------------------------------------------------------------------------------------------------------------------------------------------------------------------------------------------------MYWSVGTSET--SGREEGSMD-------------------------------------------------------------------------------------------EHDGTVDM----------------------------------GSK------------QSILG-------------------------S-------------TALSQSPT-------IDNIQAAYRAGESRQARELIRLSCGET------S--------------RAQL--EKHQLLSLAAGSGDLE-SV-------QY----LLK----------------------EV-RVQVP-------------------K-QPSEDNPAVLAAYF-GHEHVVKELLDSIPG-------P-----CV-------------------------------------------------------------QKDLLNWMLATAC-----------------------------------------------------------------------------------------------------------------------------------QQGHLEVVKLLVLTYQADAEN---------------------------------------------------------------------------------------------------------------------------CAIRTHDFAVIT----GLPLYAAA--RAGNEE---ISTFLLQNG--AVFTSYTLMDHPAFFKQ--------------------------------------------------------------LLRKHYIEPSDPE-----------------------------------------------------------------------------------------------------------------------------------------------------------------------------------------------------------------------------------------------------CSGELSDALSVRWAQL-----------------------------------------KLPWLDLDWLMDI------------------------------------------------------SCRITQLDLSSNS-LS-DLPSVVPW-------------------------GLIHLQRLDLSDNQLKDLPAGRSSK--------------------------------------------------------------------------------EIICT-------------WLREINLSQNEMVSLPSGLLH-----LKSLQKLIAAKNKLVMLFDVP-----------------------NETNWIGLRKLQELDVSDNQLATLPCPTLHCFKSLISLNVSRNKL---------------------------------------K---------------------------------------------------------------------------------------------------------------------------------------------EFPDPWACPLK---YCKASSNCIEN--------LPD-----------TISIFWKNHLKEVDFSENNLKQLPSY-------------IFQLEGLVSLKVSGNQLCTLPS----PNKWTC----S-QLK--------------------------------------------------------------------------------------------------------------------------------------------------------------------------------------------------------------T---LDLSKNQLGKTDEG---VRTRKL-------------------------------AFFTTWNRRDP--DS-----------------------------------------------VCSIEFPGV----LRDCLEVLFLNDNQ-LESVPQSVCSLK-NLTELYLSN--------------------NPGI---RELPHELGQLSNLWQLDIEDLN-------------ISNVPVEVRNE--------------------------GPAAVLGFLRAHLR-KAEKCRLLKMIVVGPPRQGKTTLLETLQTGRVTQ--------------------------------------------------------------------FL-PTE------CSIRTSTWTLDRPSGVK-----------------------------SHTDSVEFNVWDIG-GPASMSTVNQCFFTDKALYVVIWNLALGE--EAVA-NLQSWL---------------------LNIE---ARAPSA-AVVVVGTHLDLIDTK-----FRTERIATLRAYILALCR-SP------SGARATGYPDITWKHLHEV-SCKN-----LEGLDGLRRLIFQVACSMKDMTS-------SASSQKLVGRLIPKSYLLLQDAVITERQRRDL-------------------------------------ADEVQYLTDLQ--LENIIE----------------Q-----NPDSDIK-DYEDLQTAISYLIETGNLLHFPDTSHGLCNLYFLDAVWLSECLERIIHIKSS----KSVA--RNGVIKAEDLR----MLLVGTG------------FT------EQSEEQYF-QFLAKFEIALPVAS--N----SYLLPHLLPPKPGLDIHG-------L-----------------------------------------------------------------------------------------------------------------------------------------------------------------------------------------------RQQTTNTIQRLFKMSFV-PAGFWERFIARMLISLNEMDVQSFE--------------------------------------------NRKNTKTLRNRRTSI----YSFAGNQQ---RNRCSTFRVRRSQTIY-------------------------------------------------------------------------------------------------------------------------------------------------------------------------------------------------------------------------------------------------------------------------------------------------------------------------------------------------------------------------------------------------------------------------------------------------------------------------------------------------------------------------------------------------------------------------------------------------------------------------------------------------------------------------------------------------------------------------------------------------------------------------------------------------------------------------------------------------------------------------WKEGLLVTFDGGYLSVESSDLN-WKKKKSGGIKIICQSEMRDFSAMAFITDHVNSLIDQWFPALTA----SENDGSMLIE-QYAPCP--SCATVTREEEEP-----------------------------------------------------------------------------------------------------------------------------------------------------------------------------------------------------------------------------------------------------------------------------------------------------------------------------------------------------PVKAKGTHYFNMEDCVIAAV---E----------------------Q-----EHIAC-PN-------------HPAQPV--P------------LQELVPELFMTDFPA-RLFLEN-SDLEYSEE-EHNVLGQGGSGTIIYKAKYKGL------------------------------------PVAVKRFQFKKCR-----------QQSLTSST------------------------------------------------------DTMVKHLQSMDALRNFSEFRQEASMLHSL-QHPCIVSLIGISIHP-L-CFALQLAPMGSLNTVLEEHSK----------------AGVQFLPLGHMLTYRVAYQIAAGLAYLHRK--NIIFCDLKSDNIL-VWSLE-------VS-----------------DPVNIKLSDYGISRQS-FH-EG-ALGVEGTPGYQAPEIRP----G-IVYDEKVDMFSYGMVLYELLS-GLRPVLGQ------HQ---LQIAKKL-SKGVRPVLGIPEEV-----QFHCLQTLMLECWDTKPEKRPTAMALLRL--MQEPSFPCFKYLLPCGKHSQLFLSSEQG-------------------------------------------------HPAVFWDIDQDE-----------------------------------RNYTVVNVD------------KGQ-------------------------------------------------------------VEVRRMACPGMKISCQMKVENTL-------------------------------------WTA----------------------------------TEDQNIYIYSLKDMCPLNNPQQ------H--F------------F-CPAVVTCLFIVPA--------------------------------RKESLPLVFVGM---ADGLIAVYTLIND-VPHDGES-------------YLCSHTL------------------------NRSVFS--------------------------------------------------------------------------IADEDPRQRPYPVKAMLLANSGT----------------------------------------------EVWYTNGP--------GILIIDCLTLQ--AVNR--L-----------DPYTY---P-----STIVSMA-S---------------------NSGCWGEEAAWCLD--------------------------------DHTNTLLMYHAA--SY-------QLCARYFCGDRNPLRDMFVVQQPAGAVSP------------------------------------------S------------------------------------------------------PPTPE-----------------------KSSEHSSPGEVTIMYSEETGTQIIMHQDSLTDYCSM-----------------------------------------------------SSASS--EQLCQ---------------------MDRSSSGVLSSL---ASSCSMPF-------------------------------------------STDCEDSDR---------------------------AQEL---------------------------PVDPTS----------------------------------------------------------------PETFEALLESETPEHLQAVRVLA-VR---------NTLWIPRRGGEVMVIKLE----------KQA-EVQRGRVIAVLRAPTLP-----EH------------------------------------GVLME--------------------------------------------------------------------------------AAVVAKDTVVCG-------------------------------------------------------------FRN-ENMEWCLAVWRGWG-GREFEIFYQSYEELGRLENSMRKRR----------------------------------------------------------------------------------------------------------------------------------------------------------------------------------------
>XP_034757766.1-Acipenser-ruthenus
----------------------------------------------------------------------------------------------------------------------------------------------------------------------------------------------------------------------------------------------------------------------------------------------------------------------------------------------------------------------------------------------------------------------------------------------------------------------------------------------------------------------------------------------------------------------------------------------------------------------------------------------------------------------------------------------------------------------------------------------------------------------------------------------------------------------------------------------------------------------------------------------------------------------------------------------------------------------------------------------------------------------------------------------------------------------------------------------------------------MYWSVGMSES--TDGTENNMD-------------------------------------------------------------------------------------------DQHGTVDM----------------------------------GGK------------HSVLG-------------------------N-------------STLNQSPT-------IENIQAAYKEGDTSRAQELIKISCGEN------N--------------RLRL--EKHQLLSVAAGNGDLE-AV-------QY----LLK----------------------EG-RVDLP-------------------R-EPTDENPAVVAAYY-GHEDVVKELLDSLPG-------S-----GI-------------------------------------------------------------NKDLLNWMLAKAC-----------------------------------------------------------------------------------------------------------------------------------QQGHVDIVKLLVLNYKADTEN---------------------------------------------------------------------------------------------------------------------------CAIRSNDFAVIT----GVPLYAAA--KAGNEE---IAAFLLQNG--SVFCSYTLMDHPHFAKQ--------------------------------------------------------------LLRARFVEPSTPE-----------------------------------------------------------------------------------------------------------------------------------------------------------------------------------------------------------------------------------------------------HSEELSDNLSVQWSRL-----------------------------------------KLPWLELDWFIDL------------------------------------------------------SSRISQLDLSSNS-LT-GLPSVIPW-------------------------GLIQLRQLNLADNQLRELPSVHSSE--------------------------------------------------------------------------------GILCT-------------RLLEVNLSQNELTSLSSGFLH-----LSNLQKLLAAKNQLTTLFEAE-----------------------NGTNWIGLRRLQELDVSDNRLTEVPACFLHCFKSLRSFSVSRNKL---------------------------------------K---------------------------------------------------------------------------------------------------------------------------------------------VFPDPWACPLQ---YCRASSNSVAS--------IPD-----------TISIFWKNHLKEIDLSDNCLKELPLH-------------IFQLEALVSLKVSENQLSALPL----PNKWTC----C-QLK--------------------------------------------------------------------------------------------------------------------------------------------------------------------------------------------------------------S---LDLSKNQLGKTEEG---AKTKRL-------------------------------SFFTTWSRRDP--HT-----------------------------------------------ASLIEFPGF----LSECLEVLFLNDNQ-LEAVPQSVCCLK-SLNELYLSH--------------------NPGI---RELPPELGQLSNLWQLDIEELN-------------IGNIPAEVRKE--------------------------GPSAVLAFLRAHLR-KAENCKLLKMIIVGPPRQGKSALLEALQTGKVPQ--------------------------------------------------------------------MM-QNE------TSIRTTKWELEKPSGVK-----------------------------DKMDSVEFNVWVIG-GPASMSTVNQCFFTDKALYVVIWNLALGE--EAVA-NLQSWL---------------------LNIE---ARAPNA-AVVVVGTHLDLIDSK-----FRTERIATLRAYVLSVCR-SP------SGTRATGYPDITCKHLHEV-SCKT-----LEGFDGLRRLLFQVSCNIKDMSN-------AATSQKLVGRLIPKSYLLLQAAVLAERLRRDL-------------------------------------EDEVQYLTDLQ--LEQIIE----------------Q-----NPDSDIK-DYEDLQTALSFLIETGALLHFPDTSHGLRNLYFLDAVWLSECLERIINIKSS----KSVA--KNGVIKAEDLR----MLLVGTG------------FT------EETEEQYF-QFLAKFEIALPVAS--D----SYLLPHLLPPKPGLDIHG-------F-----------------------------------------------------------------------------------------------------------------------------------------------------------------------------------------------RQQTANTIQRLFKMSFV-PAGFWQRFIARMLISLTEMDLQSFE--------------------------------------------TKKNTKSVRKRQTII----YSFAGNQQ---RNRCSTFRVRRSQTIY-------------------------------------------------------------------------------------------------------------------------------------------------------------------------------------------------------------------------------------------------------------------------------------------------------------------------------------------------------------------------------------------------------------------------------------------------------------------------------------------------------------------------------------------------------------------------------------------------------------------------------------------------------------------------------------------------------------------------------------------------------------------------------------------------------------------------------------------------------------------------WKEGLLVTFDGGYLSVESSDLN-WKKKKSGGIKIICQSENRDFSAMAFITDHVNSLIDQWFPALTA----SENDGTLLIEQQYAPCP--CCATATAERAGV-----------------------------------------------------------------------------------------------------------------------------------------------------------------------------------------------------------------------------------------------------------------------------------------------------------------------------------------------------PGTSKTVHFFNMEDCVHAAM---E----------------------L-----DHIVC-PN-------------HPSIPV--P------------LQELVPELFMTDLPA-RLFLEK-SSLEYSED-ESNILGQGGSGTIIFKAQYKNM------------------------------------PVAVKRFKFKRCR-----------QQSFDAST------------------------------------------------------DTMVRHLRSMDALRNFSEFRQEASMLHSL-QHPCIVSLIGISIHP-L-CFALQLAPLGSLNTVLEEHSK-----------------GVLFMPLGPMLTFKAAYQIAAGLAYLHRK--NIIFCDLKSDNIL-VWSLE-------TD-----------------DPVNIKLSDYGISRQS-FH-EG-ALGVEGTPGYQAPEIRP----G-IVYDEKVDMFSYGMVLYELLS-GRRPVLGQ------HQ---LQIVKKL-SKGIRPVLGLPEEV-----QFHCLQSLMLQCWDTKPEKRPVALSLLKQ--MQEPSFPSFMYLLPSERHSQLFLSTEQE-------------------------------------------------HTAVFWDGENEE-----------------------------------RNYTVVNIE------------KGL-------------------------------------------------------------VEVQRMACGGMKLSCQLKIENTL-------------------------------------WTA----------------------------------TEDHHIYIYTLKGMCPLSTPQK------C--L------------P-CPAVVTCMLAVPA--------------------------------QKKTLPLVFVGM---ADGLVAVYILIND-LPHESQS-------------YLCSHTL------------------------NKSVFK--------------------------------------------------------------------------ISDDDPRQNPYPVKVMVLVKSGS----------------------------------------------EIWYSTGP--------GILIIDCLTLQ--AVKR--L-----------DPYVC---P-----STIISMT-C---------------------NSGCGGEEAVWCLD--------------------------------DKTNTLLMYHAA--TY-------QLCAHYFCGDSNPLRDMFTVQKPAGVIRE---------------------------------PDATPTSSTS------------------------------------------------------PSIDE-----------------------KGCETNSPGDVTIIYNEETGTQIIRHQDSLTDYCSM-----------------------------------------------------SSCSS--DRLSQ---------------------IDRSSSGILNSL---ASSTSMPF-------------------------------------------STDCEESDR---------------------------WQDQ---------------------------MGMP-V----------------------------------------------------------------PESMDSSPQGDDVEGLQAVKVLA-VK---------DTLWIPRRGGDVIVIELE----------KGS--GTRGRVVAVLKEAALA-----QR------------------------------------GVLVE--------------------------------------------------------------------------------AAVVAKDTVVCG-------------------------------------------------------------FQN-ENMEWCLAVWRGWG-AREFEIFYQSYEELGKLEFGMRKRR----------------------------------------------------------------------------------------------------------------------------------------------------------------------------------------
>XP_033847562.1-Periophthalmus-magnuspinnatus
---------------------------------------------------------------------------------------------------------------------------------------------------------------------------------------------------------------------------------------------------------------------------------------------------------------------------------------------------------------------------------------------------------------------------------------------------------------------------------------------------------------------------------------------------------------------------------------------------------------------------------------------------------------------------------------------------------------------------------------------------------------------------------------------------------------------------------------------------------------------------------------------------------------------------------------------------------------------------------------------------------------------------------------------------------------------------------------------------------------MSYWCVKGAPE--PGPSTVKMQQD-------------------------------------------------------------------------------------------S----------------------------------------------------------P-------------------------GEDMSPPVLDPDHGSTLDSYIT-------LENIRAIYESGEQDVARELVQQACCQE-CS--VG--------------QPRI--DGVDLLCLAVEHEDHE-SA-------QY----LLK----------------------EA-QVSVP-------------------K-DPTKDHPALVAARC-GHVGLVRLLLDALPHSYVAK-----------------------------------------------------------------------KEVLLRSLLTTAC-----------------------------------------------------------------------------------------------------------------------------------QKGHLNLVKMLVELYNVDVND---------------------------------------------------------------------------------------------------------------------------SDIYSQEFTQIT----ELPLYATA--MAGHME---IASFLLQNG--AGFSSYVLIDHPSFCKQ--------------------------------------------------------------LLRQRVSGSNHVE---------------------------------------------------------------------------------------------------------------------------------------------------------------------------------------------------------------------------------------------------------GDQSVRVSWSGL-----------------------------------------QLPWLELTWYMDL------------------------------------------------------SSQITHLELSSNQ-LS-ALPSVVPW-------------------------GLVHLQSLDLQDNLLNELPLVLSSH--------------------------------------------------------------------------------EVLCT-------------SLREVNLSQNQLTSLPCGLLH-----LTHLQRLWVSKNQLSELFQVQ-----------------------NDVNWIGLRRLEELDVSENDLNSLPVNIMHCLKFLRTLNASNNKL---------------------------------------K---------------------------------------------------------------------------------------------------------------------------------------------ELPEPWGCPLK---QCRASSNMLES--------LPE-----------VISVQWRKNLQEMDFCNNKLTELPGY-------------LFELEALVSLRLGGNQLSSLPT----SIEWKC----I-QLR--------------------------------------------------------------------------------------------------------------------------------------------------------------------------------------------------------------T---LDLSHNLLGKSDDV---PKSKRL-------------------------------GFLVTWTKREP--EP-----------------------------------------------VPTVNFPAM----LRDSLEVLYLNDNQ-LEAVPPSVCGLN-SLTELYLSN--------------------NPGI---KELPVELGQLSNLWQLDLENLN-------------ITNVPLNILRE--------------------------GTLSVLAFLRAHLR-KAEPCRLLKMVVIGPPRQGKTTLLEVLQNGRTSQ--------------------------------------------------------------------QS-SAP------CGIDTWSWHLDRPSACK-----------------------------GNKEHVEFNVWDIG-GKTSMSTVNHCFFTNKALYLVVWNLALGE--EAVA-NLQTWL---------------------LSIE---ARAPNS-AVVVVGTHLDLIDAR-----FRTERLATLRAYVLALCR-SP------SGARATGFPDITCKNIHEV-SCKT-----LEGVDDLRKLLFHVAVSMKDSSS-------PCGGCKLIGRLIPQSYLKLQEAVILEKVRRRS-------------------------------------EGQVQYLTDNQ--LENLAQ----------------Q-----SPDSDLH-NYEDLQTAIGFLIDTGTLLHFPDTSHGLCTLYFLCPLWLSECLQCILDLKST----RTVI--RNGVISTENLR----ELLVGTG------------FT------QQTEEQYF-QFLAKFEIALPVAK--N----GYLLPHLLPPKPALDIHS-------L-----------------------------------------------------------------------------------------------------------------------------------------------------------------------------------------------QQVSSNTLQRLFKMSFV-PAGFWERFIARMLISLTEMDLQS--------FE-----------------------------------PH-RHAPKASSRASVM----YSFAGALQ---RSRCSTFRVRRRQTVY-------------------------------------------------------------------------------------------------------------------------------------------------------------------------------------------------------------------------------------------------------------------------------------------------------------------------------------------------------------------------------------------------------------------------------------------------------------------------------------------------------------------------------------------------------------------------------------------------------------------------------------------------------------------------------------------------------------------------------------------------------------------------------------------------------------------------------------------------------------------------WREGLLVTFHGGHLSVESAEVD-WKRKKSGGIRISCQSETRDFSAMAFITDHVNSLIDQWFPALTG----TESDGSLLME-QYAPCP--LCPPCPPG---------------------------------------------------------------------------------------------------------------------------------------------------------------------------------------------------------------------------------------------------------------------------------------------------------------------------------------------------------TEQWTQGHYFSMEDCVLAAV---D----------------------S-----QSIVC-PQ-------------HPEQPV--L------------LQELVPEFFMTDFPS-RLFLQT-SDLEFSEE-KSRVLGQGGSGTTIYHALYRSQ------------------------------------PVALKMFSFRKFG-----------RQ-RSSNS------------------------------------------------------DTMLRHLQSADACRSFSEFRQEASMLRAL-NHPCIVSLLGISIHP-L-CFALQLAPLGSLNTVLEESNK-------R--------SGVKFIPLGHMLTFKMSYQIAAGLAYLHRK--NIIFCDLKSDNIL-VWSLE-------VQ-----------------EPVNIKLSDYGISRQS-FR-EG-ALGVEGTPGYQAPEIRP----G-IVYDEKVDMFSYGMVLYELLS-GQRPALGN------HQ---LQISKKL-SKGCRPALGRPEEV-----QFFCLQSLLTRCWDTKPERRPVAAQCVKE--MQDPSFPCLKYVLSCGAHTQLFLSPLQG-------------------------------------------------PSAVFWDGTKDE-----------------------------------RNYSVVNVD------------TGL-------------------------------------------------------------VEVKRMLCPGDPISCQLKVGNSL-------------------------------------WMA----------------------------------TQEQEVLIYSLKDMCPLSQPQK------H--F------------P-SPAVITSFLLVPP--------------------------------TLQSLGRVFAGM---SDGLVAVYNLLND-LPLDGET-------------YLCSHSI------------------------NKALGV--------------------------------------------------------------------------D-ETDLRQKVYPVSAMVLLGSDK----------------------------------------------ELWYSNGP--------GILVIDCLRLQ--PIRR--L-----------EPYTP---P-----STIVSMTTS---------------------FCLWG-QEAVWVLD--------------------------------DLTNTVLLYDAA--SY-------QLCAKYCCGDRNPLRDVFPVQHPTCVPTT---------------------------------HSGDPRDPSDHS----------------------------------------------------------------------------------AERKQPMDLMYMCSQHAGAQYFQAQDSVTSEESN-----------------------------------------------------VEGPASPSSTEPSTEGSIS------------SSNSKEPSPQGSF---------------------------------------------------------------------------------------------------------------------------------SPSSSTEPHLNSP----------------------------------------SSPSQEENNMHGDQQSVEMDRNSSELRAVTVLC-VR---------EALWIPRCGGDVLVLELQP-GPQQPGYQPHGSKQLCGRVTAVLRPPEGA-----AQ------------------------------------GRLQV--------------------------------------------------------------------------------SSVLDQDTVLCA-------------------------------------------------------------HRD-SLSQWTVCAWRAWG-SQQLQHFYSGWEDLVHLENRLRKSRER--------------------------------------------------------------------------------------------------------------------------------------------------------------------------------------
>XP_024117547.1-Oryzias-melastigma
---------------------------------------------------------------------------------------------------------------------------------------------------------------------------------------------------------------------------------------------------------------------------------------------------------------------------------------------------------------------------------------------------------------------------------------------------------------------------------------------------------------------------------------------------------------------------------------------------------------------------------------------------------------------------------------------------------------------------------------------------------------------------------------------------------------------------------------------------------------------------------------------------------------------------------------------------------------------------------------------------------------------------------------------------------------------------------------------------------------MSYWSVGVLQD--PGMTNTEEDEG---------------------------------------------------------------------------------------------------------------------------------------------------------------------------------SGGSPVPPLEQSGSRSPPSSL-------LEDIEAAYRRGDEADAAELVQKAMCSE-CS--AG--------------V-WP--DGVKLLSLAAHHGDAQ-SV-------TY----LLK----------------------DA-HIAVP-------------------Q-RPSGSHPVVLAASC-GHLVVVQELLDCVPD-------V-----SA-------------------------------------------------------------NGALLRRSLLAAC-----------------------------------------------------------------------------------------------------------------------------------QQGHMDVVRLLVHRYGADVQD---------------------------------------------------------------------------------------------------------------------------CNSHNQEFAVIS----KLPLYAAA--QAGNTE---IAHFLLEHG--AALSSYALIDHSTFSKD--------------------------------------------------------------LLRRRLQGSNQSS---------------------------------------------------------------------------------------------------------------------------------------------------------------------------------------------------------------------------------------------------------GDQAVTVCWGGL-----------------------------------------QLPWLELDWFLDV------------------------------------------------------SSRIVHLDLSSNR-LA-ALPSVVPW-------------------------GLIRLQTLDLSNNKLKELPAANNSQ--------------------------------------------------------------------------------DVICS-------------SLQQIDLGQNQLESLPTGLLH-----LTNLTRLCTATNHLTVLFHIP-----------------------ADVNWIGLRKLEELDLSHNSLSVLPGSIMHCLKSLRNLNVSSNQL---------------------------------------L---------------------------------------------------------------------------------------------------------------------------------------------SFPEPWTCPLT---HCRASSNLMAS--------LPG-----------SISPYWRAELQEVDFSDNRLTELPSY-------------LFQLEALTAMKLSGNLITALPA----ASSWKC----T-QLK--------------------------------------------------------------------------------------------------------------------------------------------------------------------------------------------------------------S---LDLSKNQLGRSDVG---HKSRRM-------------------------------AFLSAWSRREA--DP-----------------------------------------------VNPVEFPRI----LRNSLEVLFLNDNQ-LDCVPPSLCGLH-SLTELYLSS--------------------NPGI---RELPVELGQLSNLWQLDIEDLS-------------ITNVPQEVQVE--------------------------GPASVLAFLRAQNR-KAEPCRQLKMLVVGPARQGKTALIQALLGGKVSP--------------------------------------------------------------------FS-HAE------HSVTTFTWETERDGPGK-----------------------------NNKDLLEFSVWDLG-GAASTSTVNQCFFTDKSLYVVVWNLALGE--EAVA-HLQTWL---------------------LNIE---ARAPNS-TVLVVGTHLDLVDTK-----FRMERLATLRAHVLALCR-SP------SGARAAGYPDVSLKNLHEV-SCKT-----SEGVSGLKTLIQQVALLMKDSSL--------LWGRKLVDRLIPKSYLVLQKAVREEKQRREA-------------------------------------DGQVQYLSEAQ--LDAIMK----------------Q-----NSDSDIT-DYEDRQTAISFLIETGTVLHFPDTSRGLCTLYFLCPVWLSDCLFKLFHS---------VT--KNGMIGAEDLR----KLLEEMG------------FT------PHTEEQFI-QFLAKFEIALPVAN--S----CYLLPHLLPPKPAMDLQR-------F-----------------------------------------------------------------------------------------------------------------------------------------------------------------------------------------------QQQTNNTLQRLFKMSFI-PAGFWDRFIARMLISLTDMDVQS------------------------------------------------ADPSNKYHRSSTI----YSFAAGRQ---RSRCSTFRVRRNHTIY-------------------------------------------------------------------------------------------------------------------------------------------------------------------------------------------------------------------------------------------------------------------------------------------------------------------------------------------------------------------------------------------------------------------------------------------------------------------------------------------------------------------------------------------------------------------------------------------------------------------------------------------------------------------------------------------------------------------------------------------------------------------------------------------------------------------------------------------------------------------------WKEGLLVTFSGGYLSVESSYVN-WKKTKSGGIKIICQSENRDFSAMAFVTDHVTALIEQWFPALTG----TESDGSLLVE-QYVPCS--LCVSPCQEKGVKHQAVRP-------------------------------------------------SQ----------------------------------------------------------------------------------------------------------V------------------------------------------------------------------------------------------------------------------------------------------------------------------------------EELGGQEEPVHYFNIEDCVLAAV---E----------------------G-----DHITC-PR-------------HPEKPV--P------------LQELVPELFMTDFPS-RLFLDK-AKLDFCED-DAHILGQGGSGTTIYRAKYQGQ------------------------------------PVAVKRFHFKKDQ-----------RQTV-SAT------------------------------------------------------DTMLRHLQSANACRSFSEFRQEASMLHSL-QHPCIVSMLGISIHP-L-CFALQLAPLGSLNTVLEENHL-----------------GCGFMPLGHMLTFKMAYQVAAGLSYLHRK--RVIFCDLKSDNIL-VWSLQ-------AL-----------------DPVNIRLSDYGISRQS-YH-DG-ALGVEGTPGYQAPEVKP----G-IVYDEKVDMFSYGMVLYELLS-GNRPALGQ------HQ---RQIAKKL-SKGIRPVLGNPEQV-----QFQSLQSLMTECWDNRPEKRPVASQCVQR--MQDPGFACLQYLLTCGSHSQLFLSLHQG-------------------------------------------------SSAVFWSGDGEE-----------------------------------RNYSVVNVE------------KGQ-------------------------------------------------------------VEVNRMSCPGSRISSQIRIQSCL-------------------------------------WMA----------------------------------TEEQKVFIYSLKDMCPLSRPQK------Q--L------------F-VPAVITCFCHVPD--------------------------------GEQNLAQVFGGM---SDGLLVVYSLLDD-LPLEGET-------------YLCCHTL------------------------NKTSFG--------------------------------------------------------------------------LTDSDPRQMSYPVGAMVLVSRGS----------------------------------------------QLWFSNGP--------GVLVLDTGSLQ--AVQR--L-----------EPYQS---P-----SSVVSMTTS---------------------FSLWG-EEAVWMLD--------------------------------DHTNQLLLYHAA--SY-------QLCATYWCGDSSPLQGGFTVERPPEGASA---------------------------------PATGPSRTH-----------------------------------------------------------------------------------PEELEQRTEEMKLIVHAETGTQMI--RDSLSEYCSI-----------------------------------------------------FSSCSSEQQDSYCNQEVWD------------F-----------------------------------------------------------------------------------------------------------------------------------------------------------------------------------------------------------VPPQSSLSPAEPAAAQLPAFTVLL-VN---------GTLWIPRRGGDVLVIEMQ----------SDT-NHLRGRVKAVLSPPTDS-----SL------------------------------------GVLKD--------------------------------------------------------------------------------AALVSKHAVVCG-------------------------------------------------------------FQK-ENQDWTLVVWRSWG-PHELDIFYRTSEELSRLEFSRRRRK----------------------------------------------------------------------------------------------------------------------------------------------------------------------------------------
>XP_030232486.1-Gadus-morhua
---------------------------------------------------------------------------------------------------------------------------------------------------------------------------------------------------------------------------------------------------------------------------------------------------------------------------------------------------------------------------------------------------------------------------------------------------------------------------------------------------------------------------------------------------------------------------------------------------------------------------------------------------------------------------------------------------------------------------------------------------------------------------------------------------------------------------------------------------------------------------------------------------------------------------------------------------------------------------------------------------------------------------------------------------------------------------------------------------------------MSYWSVGISQG--TVDTHSDMEEQDGP---------------------------------------------------------------------------------------DLGSDDM----------------------------------GAK------------ASLAG-------------------------GPGGG--TFSPSPSSSLGTSPT-------LENIQAAYEDGQRDAARELLRQACCVE-CT--LG--------------TARL--QGVRLLCVATQHGDEA-GV-------RY----LLK----------------------EA-RVVVP-------------------Q-DPSDHNPAILAAHY-GHAGVARELLDSVPG-------P-----CL-------------------------------------------------------------RADLLNWMLATAC-----------------------------------------------------------------------------------------------------------------------------------RRGHLDVVRLLVHAYNADARD---------------------------------------------------------------------------------------------------------------------------CGIHSDEFAVIT----GLPLYAAA--QAANED---IACFLLQSG--AGFSSYTLMDHPAFSKQ--------------------------------------------------------------LLRQRLKQDTDAQ---------------------------------------------------------------------------------------------------------------------------------------------------------------------------------------------------------------------------------------------------------GDEVLSVSWSGL-----------------------------------------KLPWLELDWFMDL------------------------------------------------------SCRLTHMDLSSNA-LG-ALPSMVPW-------------------------GLVQLRTLDLSDNLLRELPATHCSQ--------------------------------------------------------------------------------EVICT-------------SLRELNLSQNQLSALPSGLLH-----LGQLQRLCAAKNQLTSLFHIP-----------------------ADTNWIGLRSLQDLDVSDNALVRLPTAVLHCLKSLSLLNVSRNRL---------------------------------------D---------------------------------------------------------------------------------------------------------------------------------------------CFPDPWACPLK---ICKASSNSIEG--------LPD-----------TISIFWRSRLQEVDFTDNQLKGLPPY-------------IFELEALVSLRLAGNQISTLPA----PNKWKC----S-KLK--------------------------------------------------------------------------------------------------------------------------------------------------------------------------------------------------------------T---LDLSRNQLGKTDEV---PKTRRR-------------------------------GFLTTWSKRDP--DP-----------------------------------------------VCAIEFPSI----LRDSLEVLFLNDNH-LECVPASLCGLV-NLSELYLSN--------------------NLLI---RELPVELGQLSNLWQLDVEDLN-------------ITNVPQEVRKE--------------------------GAASILAYLRAHLR-KAEPCKLLKMLLVGPPRQGKTALLEALNAGRTSA--------------------------------------------------------------------FS-TSD------CSISTSTWELDKPGGCR-----------------------------NPKESMLFNVWDLG-GPASMSTVNQCFFTDKALYVVLWNLVLGE--EAVA-SLQAWL---------------------LNIE---ARAPNS-AVVVVGTHLDLIDSK-----FRTERVATLRAYILALCR-SP------SGARATGYPDVTWKQLHEV-SCKS-----LEGMEGLRLLLYQVACSMKDHSTS------SSRGQRLVGRLIPRSYLTLQEAVLAESRRRDS-------------------------------------EDEVQYLTAAQ--LDQVME----------------Q-----NPESDIR-DYEDLQSAIKFLIETGTLMHFPDTSHGLCTLYFLCPVWLSECLQRIIHLKSS----RSVA--RNGVICAEDLR----MLLVGTG------------FT------EQTEEQYF-QFLSKFEIALPVAS--N----SYLLPHLLPSKPSMDIHG-------L-----------------------------------------------------------------------------------------------------------------------------------------------------------------------------------------------RQQTTNTLQRLFKMSFV-PAGFWERFIARMLISLTEMDLLVVQQQHLKSFE-----------------------------------TKQWGLKAPGGRASVV----YSFAGGQQ---RNRCSTFRVRRNQTIY-------------------------------------------------------------------------------------------------------------------------------------------------------------------------------------------------------------------------------------------------------------------------------------------------------------------------------------------------------------------------------------------------------------------------------------------------------------------------------------------------------------------------------------------------------------------------------------------------------------------------------------------------------------------------------------------------------------------------------------------------------------------------------------------------------------------------------------------------------------------------WKEGLLVTFGGGYLSVESSDVN-WKRKKSGGIQIICQSDTRDFSAMAFITDHVNSLIEQWFPALTA----SESDGSVLIE-QYAPCP--LCAPPGGPHPSQPPARGP-------------------------------------------------SP---------------------------------------------------------------------------------------------------------------------------------------------------------------------------------------------------------------------------------------------------------------------------------------RPPGGAEGEPAPHFFSMEECVLAAM---E----------------------G-----ERIVC-PQ-------------HPERPV--A------------LQELVPELFMTDFPS-RLFLEK-EELECREE-EQNILGQGGSGTVVYRASYRGK------------------------------------PVAVKRFHFKKCR-----------QHTISVDT------------------------------------------------------DTMLRHLQSVDACRSFSEFRQEASMLHSL-QHPCIVALVGISIHP-L-CFALQLAPLGSLNTVLEESCKDKAVSHAR--------VGSRYMPLGHMLTFRIAYQIATGLAYLHRK--NIIFCDLKSDNIL-VWSLE-------VT-----------------DPVNIKLSDYGISRQS-FH-EG-ALGVEGTPGYQAPEIRP----G-IVYDEKVDMFSYGMVLYELLS-GCRPALGQ------HQ---LQIAKKL-SKGIRPALGSPTEV-----QFHCLQGLMSQCWDTKPEKRLAAQQCVRQ--MQDPSFPCLRYLLSCDSQAQLFLAHLQG-------------------------------------------------HSVIFWDGDKDD-----------------------------------RNYSVVNVE------------KGQ-------------------------------------------------------------VEVKRMANPGSTLSCQMKMDNML-------------------------------------WVA----------------------------------TQEQEVFIYTLREMCPLSQPQK------S--F------------S-SPSVVTCLLQVPA--------------------------------RDQGPSRVFAGM---ADGLLAVYSVAGD-VPQEGEA-------------YLCSHTI------------------------NKTQFG--------------------------------------------------------------------------IGDTDPRQRPYPIKCMVLVNRGA----------------------------------------------QLWVSHGP--------GLLVLDCVSLQ--AVRR--L-----------DPYAA---P-----STVEALACD---------------------LSLWGGEEAVWTLD--------------------------------HLTNTLKLYHAA--SY-------QLCAAYSCGDCNPLRDTFPVHRPGEAAAG---------------------------------SGTPSDPRAPDP----------------------------------------------------------------------------------GGGEGGPGVALLYSEEAGTQIVPLRPSLPDHCFL-----------------------------------------------------SLTSDRPPLAAGPCGWGVP------------VDDPDRSLSFASSD---IVQTPEPT-------------------------------------------Q----VPPR-------------------------------------------------------------------DPDTDPDTDPD------------------------------------TDPDTDPDTDPPTEDPPTEDPPIDPTPDHLRALTVVA-VN---------GTLWIPRRGGDVMVIEVQ----------AQA-DLLRGRVIAVLSPPGGS-----TL------------------------------------GTLEA--------------------------------------------------------------------------------AALVARDTVLCG-------------------------------------------------------------YRV-EGGRWCLGVWRAWG-RRELELFHRSYEDLGRMEASVRRR-----------------------------------------------------------------------------------------------------------------------------------------------------------------------------------------
>XP_046897336.1-Hypomesus-transpacificus
---------------------------------------------------------------------------------------------------------------------------------------------------------------------------------------------------------------------------------------------------------------------------------------------------------------------------------------------------------------------------------------------------------------------------------------------------------------------------------------------------------------------------------------------------------------------------------------------------------------------------------------------------------------------------------------------------------------------------------------------------------------------------------------------------------------------------------------------------------------------------------------------------------------------------------------------------------------------------------------------------------------------------------------------------------------------------------------------------------------MSYWSVGLSPA--TGETVSNMEAQ------------------------------------------------------------------------------------------EGVVEDM----------------------------------GAK------------VSLLG-------------------------GG---------GSGVGLGPSPT-------LENIQAAYGGGQTDEAREMIQQACCVQ-CS--PG--------------GPRV--EGVRLLCVAAQHGDIE-SV-------RY----LLR----------------------DA-RVAMP-------------------L-EPTEHHPAIQAAQH-GHACLVRELLDSVPG-------P-----CL-------------------------------------------------------------RRDLLNWMLATAC-----------------------------------------------------------------------------------------------------------------------------------QQGHLEVVRLLVQDYHADADD---------------------------------------------------------------------------------------------------------------------------CAIHSDEFAVIT----GLPLYAAA--RAGNKE---IASFLLQNG--AGFSSYTLMDHPVFSRT--------------------------------------------------------------LLRQRLEE-------T---------------------------------------------------------------------------------------------------------------------------------------------------------------------------------------------------------------------------------------------------SHTEEECLCVCWSGL-----------------------------------------KLPWLELDWFMDL------------------------------------------------------SSRITKLDLSSNC-LA-ALPSVVPW-------------------------GLIQLHTLDLSNNNLKDLPSALSSQ--------------------------------------------------------------------------------EIICS-------------KLQQVNLSQNQLTSLPTGLLH-----LTRIQRLSASKNQLTSLFDLS-----------------------NDTNWIGLRKLEELDVSDNLLTSLSTTILHCFKSLNSLNVCRNRL---------------------------------------S---------------------------------------------------------------------------------------------------------------------------------------------SFPDPWACPLK---ICRASLNLIES--------LPN-----------TISIFWKTQLQEVDFSDNVLKELPSY-------------IFELEALVSLRLCGNQISTLPA----PSKWRC----S-LLR--------------------------------------------------------------------------------------------------------------------------------------------------------------------------------------------------------------T---LDLSRNQLGRTEEV---TKTSRL-------------------------------AFLTTWHRRDP--DP-----------------------------------------------VCPIEFPVI----LRDSLEVLILNDNQ-LECVPQSVCCLK-NLTELYLSN--------------------NPAI---RELPAELGQLSNLWQLDIEDLN-------------ITNVPQEIRKE--------------------------GSVSVLTHLRAHLR-KAEPCKLLKMIVIGPPRQGKTALLEALQTGKTSP--------------------------------------------------------------------FT-PPE------RSISTSTWELDRPNGIK-----------------------------AGTSSVVFNVWDIG-GPASMSTVNQCFFTDQTFYLVTWNLALGE--EAVA-NLQNWL---------------------LNIE---ARAPNS-AVVVVGTHLDLIDTK-----FRTERVATLRAYILALCR-SP------SGARATGYPDVTWKHLHEV-SCKT-----LEGLDGLKRLVYNVACTMKLSSSS-------ASGHKLLGRLIPRSYLALQEAVRAEHQRRDA-------------------------------------DDEVQYLTETE--LDRIIE----------------Q-----NPGSDIR-DYEDLQSAISFLIETGTLLHFPDTSHGLCMLYFLCPVWLSECLERIIHLRSS----RSVA--RNGVIRAEDLR----MLLVGTG------------FT------QHTEEQYF-QFLSKFEIALPVAN--S----SYLLPHLLPPKPAMDIHG-------F-----------------------------------------------------------------------------------------------------------------------------------------------------------------------------------------------RQQTNNTLQRLFKMSFV-PAGFWERFIARMLISLTHMDLQS--------FE-----------------------------------PK-RNPRSGRGRNTVI----YSFAGTQ---QRSRCSTFRVRRSQTIY-------------------------------------------------------------------------------------------------------------------------------------------------------------------------------------------------------------------------------------------------------------------------------------------------------------------------------------------------------------------------------------------------------------------------------------------------------------------------------------------------------------------------------------------------------------------------------------------------------------------------------------------------------------------------------------------------------------------------------------------------------------------------------------------------------------------------------------------------------------------------WKEGLLVTFDGGYLSVESSDVN-WKRKKSGGIKIICQSETRDFSAMAFITDHVNSLIEQWFPALTA----SESDGSPLIE-QYALCP--LCVSTACQDQDQGQGQGQ-------------------------------------------------PP--------------------------------------------------------------------------------------------------------------------------------------------------------------------------------------------------------------------------AL-------------ST-------------------------------------------GAGEAGGGEGDGVHYFNMENCVLAAV---E----------------------T-----DHISC-PQ-------------HPETPV--P------------LQELVPELFMTDFPS-RLFLEK-THLESTEE-EKDIIGQGGSGTVIYRARYREQ------------------------------------PVAIKRFHFKKCR-----------QQNISCDT------------------------------------------------------DTMVKHLQAVDACRSFSEFRQEASMLHSL-QHPCIVALVGISIHP-L-CFALQLAPLGSLNTVLEERHR-----------------GSRYMPLGHMLTFRVAYQIAAGLAYLHKK--SIIFCDLKSDNIL-VWSLE-------VC-----------------DPVNIKLSDYGISRQS-FH-EG-ALGVEGTPGYQAPEIRP----G-IVYDEKVDMFSYGMVLYELLS-GCRPALGH------HQ---LQIAKKL-SKGIRPALGSPQEV-----QFHCFHNLMMECWDTKPEKRPLAVQCVRQ--MQQPSFPCLRYLLSCDTHSQLFLSHLQG-------------------------------------------------HSAVFWDGDKDH-----------------------------------RNYSVVNME------------KGQ-------------------------------------------------------------VEVKRMACPGSQLSCQMKMNNTL-------------------------------------WIA----------------------------------TEEQEVFIYSLKEMCPLSQPQK------Q--L------------C-FPAIVTCLFPVPA--------------------------------SAQNLARVFVGM---SDGLVAVYTLVED-MPIEGDT-------------YLCSHTI------------------------NRTVFG--------------------------------------------------------------------------LEDSDPRQRPYPVRTMVLVCSGS----------------------------------------------QLWYSNGP--------GVLVLDCQSLQ--PLQR--L-----------EPYRP---P-----SCVTALASS---------------------LCVWG-EEAVWALD--------------------------------DHSNTLLLYHAA--SY-------QLCATYSCGDTNPLRDVFTVQRPGGATMA---------------------------------TTPDVEFELPVAE-------------------------------------------------------------------------------ETEPEWLTGEVTLIYSEEAGTQIIQHQDSLTDYCSM-----------------------------------------------------TSDSALSSELQGLDRSSSG------------A---------LSSL---ASSISMPL-------------------------------------------STDYEETDR---------------------------TPDL---------------------------KPGTLTETDHP--------DTGH-------------------------QP----------DHPETDTAETEPCVKATA-----PPLQAFNVLT-LN---------GTVWIPRRGGDVMVIEVQ----------QQA-DGLRGRVIAVLRPPGNS-----SY------------------------------------GVLEE--------------------------------------------------------------------------------AALVAKDTVVCG-------------------------------------------------------------FRK-ENSEWCLCVWRGWG-SRELEVFYQSYEELGRLEIGLRKRR----------------------------------------------------------------------------------------------------------------------------------------------------------------------------------------
>XP_042174965.1-Oncorhynchus-tshawytscha
---------------------------------------------------------------------------------------------------------------------------------------------------------------------------------------------------------------------------------------------------------------------------------------------------------------------------------------------------------------------------------------------------------------------------------------------------------------------------------------------------------------------------------------------------------------------------------------------------------------------------------------------------------------------------------------------------------------------------------------------------------------------------------------------------------------------------------------------------------------------------------------------------------------------------------------------------------------------------------------------------------------------------------------------------------------------------------------------------------------MSYWSVGLSKA--TGDTQSNNMEEQEKH-----------------------------------D-----LE----------------------------------------QDGSLAVEDM----------------------------------GAK------------ASAMG-------------------------S----------GGASSLGPSPT-------LENIQAAYGEGESSRARELIQQACCVE-CS--AA--------------SPRL--EGLRLLCVATQHGDEE-SV-------SY----LLH----------------------EA-HVPLP-------------------L-EPSEGNPAILAAHY-GHVSLVRELLDSVPG-------P-----CV-------------------------------------------------------------HRDLLNWMLVSAC-----------------------------------------------------------------------------------------------------------------------------------QQGHLEVVRMLVQGYHADAED---------------------------------------------------------------------------------------------------------------------------CAIHQEEFAVIT----GLPLYAAA--RAGNEE---IARFLLQNG--AGLSSYTLMDYPAFSRL--------------------------------------------------------------LVEQRLVEEADTH--T---------------------------------------------------------------------------------------------------------------------------------------------------------------------------------------------------------------------------------------------------EPAGEKLLCGRWSGL-----------------------------------------KLPWLELDWFMDV------------------------------------------------------SSRISHLDLSCNS-LS-SLPSVVPW-------------------------GLIQLRTLDLSNNLFKELHTAPSSQ--------------------------------------------------------------------------------EIICS-------------RLRQVNLSQNELTSLPSGLLH-----LTRVQRLSAAKNKLTSLFDIP-----------------------NGTNWIGLRKLEELDVSDNCLTSLPSAVLHSFKSLTSLKVCRNRL---------------------------------------T---------------------------------------------------------------------------------------------------------------------------------------------SFPDPWACPLK---HCRASSNAIES--------LPN-----------TISIFWRTQLQELDFSDNVIKELPSY-------------IFELEALVSLRLCRNQISTLPA----PNKWKC----S-LLR--------------------------------------------------------------------------------------------------------------------------------------------------------------------------------------------------------------T---LDLSRNHLGKTEEG---PKTRKL-------------------------------AFLTTWHRRDP--DP-----------------------------------------------VCPIEFPVI----LRDALEVLSLNDNQ-LECVPQSVCGLR-NLMELYLSN--------------------NPGI---RELPAELGQLSNLWQLDIEDLN-------------ITNVPQDIRKE--------------------------GPASVLSFLRAHLR-KAEPCKLLKLLVIGPPRQGKTALLEALQTGRTSP--------------------------------------------------------------------FS-PAE------RNISTATWELDRPNGVK-----------------------------ASADSVAFNVWDIG-GPANMSTVNQCFFTDKALYVVIWNLALGE--EAVA-SLQSWL---------------------LNIE---ARAPNS-AVVVVGTHLDLIDTK-----FRTERVATLRAYILALCR-SP------SGARASGYPDITWKHLHEV-SCKT-----QEGLDGLKRLIFQVACYMKDNSSS------SASGHKLLGRLIPKSYLTLQQAVLDERGRRDA-------------------------------------EDEVQYLTDAQ--LDLVIE----------------Q-----NPGSDIR-DYEDLQTAISFLIETGTILHFPDTSHGLCTLYFLCPVWLSDCLERIIHLKSS----RSVA--WNGVIRAEDLR----MLLVGTG------------FT------QQTEEQYF-QFLAKFEIALPVAS--D----SYLLPHLLPPKPAMDIHG-------F-----------------------------------------------------------------------------------------------------------------------------------------------------------------------------------------------RQETANSIQRLFKMSFV-PAGFWERFIARMLISLNEMDLQS--------FE-----------------------------------PK-RNAKSERRRTTVI----YSFAGTGSQ-QRHRCSTFRVRRSQTIY-------------------------------------------------------------------------------------------------------------------------------------------------------------------------------------------------------------------------------------------------------------------------------------------------------------------------------------------------------------------------------------------------------------------------------------------------------------------------------------------------------------------------------------------------------------------------------------------------------------------------------------------------------------------------------------------------------------------------------------------------------------------------------------------------------------------------------------------------------------------------WREGLLVTFDGGYLSVESTDVN-WKRKKSGGIKIICQSETRDFSAMAFITDHVNSLIEQWFPALTA----SESDGTRLIE-QYAPCP--QCSSMSRQNQGPGDLG-E-------------------------------------------------PP--------------------------------------------------------------------------------------------------------------------------------------------------------------------------------------------------------------------------TR-------------GTAVG--------------------------------------RRGGEGREKGGGRGGHFFNMEDCVIAAM---G----------------------Q-----EYIVC-PQ-------------HTNQPV--P------------LQELVPELFMTDFPS-RLFLEK-AQLECSEE-ESDILGQGGSGTIIYRACYRGQ------------------------------------PVAIKRFHFKKCR-----------QQTISSGT------------------------------------------------------DTMMKHFQSMDACRSFSEFRQETSMLHSL-QHPCIVLLVGISIHP-L-CFALQLAPLGSLNIVLEDRHK-----------------GSRYMPLGHMLTFKAAYQIAAGLAYLHRK--NIIFCDLKSDNIL-VWSLE-------VC-----------------DPVNIKLSDYGISRQS-FH-EG-ALGVEGTPGYQAPEIRP----G-IVYDEKVDMFSYGMVVYELLS-GCRPALGQ------HQ---LQIAKKL-SKGIRPTLGNPEEV-----QFHCLHGLMIECWDTKPEKRPLAMQCVRQ--MQEPSFPCLKYLLACDTHSQLFLSHLQG-------------------------------------------------HSAVFWDGDKDD-----------------------------------RNYSVVNVE------------TGH-------------------------------------------------------------VEVKRMPCPGTRLSCQMKMDNTL-------------------------------------WTA----------------------------------TEEQEVFIYSLKEMCPLSQPQK------Q--I------------S-CPAIVTCLFPVPA--------------------------------RDQTQACVFMGM---SDGLVAVYSLMDD-MPVEGET-------------YLCSHTL------------------------NMTMFG--------------------------------------------------------------------------MEDSDPRQRPYPVRSMVLVHSGS----------------------------------------------QLWYSHGP--------GLLVIDCRTLQ--AVHR--L-----------DPYDP---P-----SSIQALASS---------------------PCLWG-DEAVWTLD--------------------------------DHTNTLQLYHAA--TY-------QLCATYSCGDANPLRDVFTVQRPAGVTMA---------------------------------TSPDLDSKRKSLD-------------------------------------------------------------------------------EEEEECPNDKVTLIYCEEAGTQIIQHQDSLTDYCSI-----------------------------------------------------SSDSTPSLGFDRSGPLSEP------------LGLDRSSSCALSSL---ASSSSMPF-------------------------------------------STEEEERPQ---------------------------DQPD----------------------------------NPDP--------VVNS-------------------------DP----------TTTFTTTPPTCRPSLCWLSMEPFGSPGKGFLEK-AQ---------MAQSGSRSGGDVMVIEIQ----------RQT-GQLRGRVIAVLCPPGTS-----SY------------------------------------GTLEE--------------------------------------------------------------------------------AALVAKDTVVCG-------------------------------------------------------------FRN-ENRAWCLCVWRGWG-PRELEVFYQSYEELGRLETSMRKRR----------------------------------------------------------------------------------------------------------------------------------------------------------------------------------------
>XP_028333065.1-Gouania-willdenowi
---------------------------------------------------------------------------------------------------------------------------------------------------------------------------------------------------------------------------------------------------------------------------------------------------------------------------------------------------------------------------------------------------------------------------------------------------------------------------------------------------------------------------------------------------------------------------------------------------------------------------------------------------------------------------------------------------------------------------------------------------------------------------------------------------------------------------------------------------------------------------------------------------------------------------------------------------------------------------------------------------------------------------------------------------------------------------------------------------------------MSYWSVGLPLE--SGETSSNMEQQ------------------------------------------------------------------------------------------HSSEEEM----------------------------------GAK------------FSLVV------------------------------------------APSPT-------LENIQEAYVKGEQEAARELIHQACSWE-SG--SG--------------TPHI--DGVRLLCVAAQHDDVQ-SV-------RY----ILN----------------------EA-HVKLP-------------------H-EPSNSNPAIVAAYY-GQSAVAKELLDSIHG-------P-----CL-------------------------------------------------------------RRDLLNWMLATSC-----------------------------------------------------------------------------------------------------------------------------------QRGHLNVVRLLVCNYNADVKD---------------------------------------------------------------------------------------------------------------------------CSIHTDEFAVIS----GMPLYAAA--QAGNEE---IASFLMQNG--AGFSSYTLVDHPAFSKH--------------------------------------------------------------LLRLKVQETSDVD---------------------------------------------------------------------------------------------------------------------------------------------------------------------------------------------------------------------------------------------------------RDEAVSLCWSGL-----------------------------------------QLPWLDLDWFIDI------------------------------------------------------SSRVVDLDLSSNS-LV-ALPSVVPW-------------------------GLIHLKTLNLSHNELRDLPSVPSSQ--------------------------------------------------------------------------------EVICT-------------RLQQINLSHNQLISLPSALLH-----LTNIKKISASKNQLKVLFDIP-----------------------TDTNWIGLRKLEELDVSENCLSALPTAVTHCLKSLSVLNVSRNQL---------------------------------------S---------------------------------------------------------------------------------------------------------------------------------------------TFPDPWACPLR---QLKASSNMIES--------LPN-----------TISIFWKSQLQEVDFSENSLKELPSY-------------IFELETLVSLRLCGNHIATLPA----PNKWRC----S-HLR--------------------------------------------------------------------------------------------------------------------------------------------------------------------------------------------------------------T---LDLSRNHLGKTEEG---PKSRRL-------------------------------LFLTTWNKRDP--DP-----------------------------------------------VCPLEFPII----LRDSLEVLFLNDNH-LECVPQSVCALH-SLTELYLSN--------------------NPGI---RELPAELGQLSNLWQLDIEDLT-------------ITNIPQEVRKE--------------------------GPVATLAYLRAHLR-HAEPCKLLKMLVIGPARQGKTALLEALQTGRSSP--------------------------------------------------------------------ST-PSE------RTISTSSWQLDKPGGGK-----------------------------NNKDSVVFNVWDIG-GQANMSTVNQCFFTDKAIYVVVWNLALGE--EAVA-NLQTWL---------------------LNIE---ARAPNS-SVVVVGTHLDLIDSK-----FRIERLATLRAYVLAMCR-SP------SGARATGFPDITWKHLYEV-SMKT-----LEGLDGLKRLIYNLALTMKDTRV-------SACGSKVLGRLIPKSYLILQDAVLAEKQRREV-------------------------------------EGEVQYLTDAQ--LNGIVE----------------Q-----NPENDIR-DYEDLQAAISFLIETGTLLHFSDTSHGLCTLYFLSPVWLSECLHKIVHLKSS----RSVA--RNGVIRAEDLR----MLLVGTG------------FT------QRTEEQYF-QFLAKFEIALPVTN--N----SYLLPHLLPSKPAMDIHN-------F-----------------------------------------------------------------------------------------------------------------------------------------------------------------------------------------------CLQSENTLQRLFKMSFV-PAGFWERFIARMLVSLKEMDLQL--------FD-----------------------------------PKINNRRIANSRNSVM----YSFAGSQQ--PRNRCSTFRVRRNQTIY-------------------------------------------------------------------------------------------------------------------------------------------------------------------------------------------------------------------------------------------------------------------------------------------------------------------------------------------------------------------------------------------------------------------------------------------------------------------------------------------------------------------------------------------------------------------------------------------------------------------------------------------------------------------------------------------------------------------------------------------------------------------------------------------------------------------------------------------------------------------------WKEGLLVTFAGGYLSVESSDVN-WKRKKSGGIKIVCQSDTRDFSAMAFITDHFNTLIEQWFPALTA----SESDGSLVME-QYAPCP--LCASLGQHE---------------------------------------------------------------------------------------------------------------------------------------------------------------------------------------------------------------------------------------------------------------------------------------------------------------------------------------------------------AEEAAVHFFNMEDCVLAAM---Q----------------------E-----EHIIC-PL-------------HPEEPV--P------------LQELVPELFMTDFPA-RLFLEK-PCLDYCED-ENNILGQGGSGTIIYRAQYNKR------------------------------------PVAVKRFHFKKCQ-----------QQTFSSDT------------------------------------------------------DTMVKHIQSVNACRNFSEFRLEASMLHSL-QHPCIVSLVGISIHP-L-CLALQLAPLGSLNTLLEEKHK-------N--------QGTKYMPLGHMMTFKVAYQIAAGLAYLHRK--SIIFCDLKSDNIL-VWSLK-------EH-----------------DPVNVKLSDYGISRQS-FH-EG-ALGVEGTPGYQAPEVKP----G-IVYDEKVDMFSYGMVVYELLT-GLRPALGH------HQ---LQIARKL-SRGVRPSLGDPEEI-----QFCCLQNLLTQCWDTKPEKRPLALQCVRQ--MQEPSFPCLRYVLTCDSQSQLFLSQLQG-------------------------------------------------HSAVFWSGLNEE-----------------------------------RNYSVVNVQ------------KGL-------------------------------------------------------------VEVKKISCPGSIINCQLKMSKTL-------------------------------------WMA----------------------------------TEDQQVFVYSLKDMCPLSQPQK------H--I------------S-CPAVITCLFPVPA--------------------------------REQGLAKVFAGM---SDGLVAVYGLVDD-VPLDGET-------------YLCSHSL------------------------NKTVFG--------------------------------------------------------------------------LKDSDPRQRPYPVRSMVLVSSGSQVES---------------------------------AGGGTITTSRLWFSNGP--------GVLVIDSLHLR--AIQR--L-----------EAYSP---P-----SCIVSMTTS---------------------FSLLG-EEAVWILD--------------------------------DHTNTLLLYHAA--SF-------GLCAKYCCGDSNPLRDVFVVQRPAGVTTG---------------------------------VTTGVTTGVTTGVTTGV--------------------------------------------TAEVTAEV-----------------------TTTDPNTCWNEKVQTCEEVGWIHSEVSNPQQEYCSM-----------------------------------------------------DSVCPKSSDLSPPQSTEL-----------------------DLSP---PQNTEPDL-------------------------------------------SPPQNTEPD---------------------------LSPP---------------------------QNTEPDLSPPQNTEPDLSPPQNT-------------------------EPGL---SPPQNTEPDQDQRAEPPTGSRETSAPTAPQFQAFTVLS-VN---------GTVWIPRRGGDVMVIEIQ----------SHG-DQLRGRVIADLCPPGCS-----SL------------------------------------GTLEE--------------------------------------------------------------------------------AELVAKDTVVCG-------------------------------------------------------------FRN-ENMEWCLCVWRGWG-CRELDVFYQSYEELARLETRMRKRR----------------------------------------------------------------------------------------------------------------------------------------------------------------------------------------
>XP_008403226.2-Poecilia-reticulata
---------------------------------------------------------------------------------------------------------------------------------------------------------------------------------------------------------------------------------------------------------------------------------------------------------------------------------------------------------------------------------------------------------------------------------------------------------------------------------------------------------------------------------------------------------------------------------------------------------------------------------------------------------------------------------------------------------------------------------------------------------------------------------------------------------------------------------------------------------------------------------------------------------------------------------------------------------------------------------------------------------------------------------------------------------------------------------------------------------------MSYWSVGVSRE--TGGPPSNMEQR------------------------------------------------------------------------------------------NSRGEEM----------------------------------GTK------------ASLVE--------------------------ATGPNSRT--------APPST-------LENIKASYEGGDEETARELIQQACCVE-CS--GG--------------I-HP--DGVRLLSVATQHCDLV-SV-------CY----LLK----------------------EA-RITVP-------------------Q-ELSLSNPAVLAAHG-GYTNLLKELLDSIPG-------V-----SL-------------------------------------------------------------KRDLVNCLLATAC-----------------------------------------------------------------------------------------------------------------------------------QQGHLDVVRLLVHSYNADVKD---------------------------------------------------------------------------------------------------------------------------FAIHSDEFAVLC----GLPLYAAA--QASNEE---IAHFLLENG--AEFSSYTLMDYPDFSKR--------------------------------------------------------------LLRQKLDETSGAN---------------------------------------------------------------------------------------------------------------------------------------------------------------------------------------------------------------------------------------------------------GVESVRVYWSGL-----------------------------------------QLPYLDLNWFMDV------------------------------------------------------CSQITHLDLSSNS-LD-ALPSVVPW-------------------------GLIHLRTLDLSNNALKELPFAQNSQ--------------------------------------------------------------------------------NVICS-------------RLQMVNISQNQLKSLPTGLLH-----LVHLQKLCAADNQLNTLFDIP-----------------------ASVNWIGLRKLEGLDVSSNCLTSLLTSVMHSLKSLRCLDVSRNKL---------------------------------------N---------------------------------------------------------------------------------------------------------------------------------------------AFPDPWACPLN---QCKASSNQIEN--------LPN-----------TISIFWRTQLQEVDFSDNCLKELPSY-------------IFELEAIVSLKLCGNLIETLPS----ANKWKC----S-KLKTLDLSRNQLGRHSTCLGYRLLL--------------------------YLNQCKASSNQIEN-L-------------------------------------------------P---------------------------------NTISIFWRTQLQEVDFSDNCLKELPSYIFELEAIVSLKLCGNLIETLPSANKWKCSKLKT---LDLSRNQLGRTEEG---PKSRRL-------------------------------AFLTTWNRRDP--DP-----------------------------------------------VCPIEFPSV----LRDSLEVLILNDNQ-LECVPQSLCALH-NLTELYLSN--------------------NPGI---RELPAELGQLSNLWQLDIENLN-------------INNIPQAVKDE--------------------------GANSVLAFLRAQLR-KAEPCRLLKMLVVGPPRQGKSALVEALLTGKASP--------------------------------------------------------------------FT-PSE------CSISTFSWELEKPNAGK-----------------------------NNKESVIFHVWDIG-GPASMTTVNQCFFTDKSLYVVIWNLALGE--EAVA-NLQTWL---------------------LNIE---ARAPNS-SVIVVGTHLDLIDTK-----FRTERLATLRAYVLALCR-SP------SGSRAAGYPDVTVKHLHEV-SCKT-----LEGFDGLKMLLYHVALSMKDSSSS------SGCGSKLLARLIPRSYLILQEAVIAEKKRRHA-------------------------------------EGEVQYMTEAQ--LLSIIE----------------Q-----NPESDIR-DYEDLQTAISFLIETGTLLHFPDTSHGLCTLYFLCPVWLSDCLERIVHLNSC----RPVP--RNGVIKVEDLR----KLLAGTG------------FT------QETEEQYF-QFLAKFEIALPVAN--D----RYLLPHLLPPKPAMDIHS-------F-----------------------------------------------------------------------------------------------------------------------------------------------------------------------------------------------HRHTNNTLQRLFKMSFV-PAGFWERFIARMLISLTEMDLQS--------FD-----------------------------------SAIN--RSLNRRSSLI----YSFAGSQQ---RNRCSTFRVRRSQTIY-------------------------------------------------------------------------------------------------------------------------------------------------------------------------------------------------------------------------------------------------------------------------------------------------------------------------------------------------------------------------------------------------------------------------------------------------------------------------------------------------------------------------------------------------------------------------------------------------------------------------------------------------------------------------------------------------------------------------------------------------------------------------------------------------------------------------------------------------------------------------WKEGLLVTFDGGYLSVESSDVN-WKKMKSGGIKILCQSDIRDFSAMAFITDHVNSLMEQWFPALTG----TQSDGSLLIE-QYVPCS--LCAPRDQQQQQEQ------------------------------------------------------------------------------------------------------------------------------------------------------------------------------------------------------------------------------------------------------------------------------------------------------------------------------------------------AEDGRRREAEVHYFNMEDCVLAAV---E----------------------Q-----EHVVC-PQ-------------HPEQPI--P------------LQELVPELFMTDFPA-RLFLEK-AQLELCEE-EQNILGQGGSGTIIYRARYRDQ------------------------------------PVAVKLFHFKRCR-----------QLSATSDT------------------------------------------------------DTMVKHLQFVKACCSFSEFRQEASMLHSL-QHPCIVALVGISIHP-L-CFALQLAPLGSLNTVLEKRHK-----------------GSEYMPLGHMLTFKVAYQVAAGLAYLHRK--NIIFCDLKSDNIL-VWSLE-------VQ-----------------DPINVKLSDYGISRQS-FH-EG-ALGVEGTPGYQAPEVRP----G-IVYDEKVDMFSYGMVLYELLS-GLRPALGN------HQ---LQIARKL-SRGIRPVLGGLEQV-----QFYSLHTLMTECWDTKPEKRPVALRCVRQ--MEEPSFPCLRYLLSCDSQSQLFLSQLQG-------------------------------------------------CSAVFWHGDNED-----------------------------------RNYSVVNVE------------KGQ-------------------------------------------------------------VDVKRMCCPGNRISCQIKMQNSL-------------------------------------WIA----------------------------------TEEQEVFVHSLKDMCPLSQPQK------R--L------------S-CPAVVTCLFHVPA--------------------------------AEQSLAKVFAGM---SDGLVAVYTLVDD-LPLDGEM-------------YLCSHTL------------------------NKTVFG--------------------------------------------------------------------------LKDSDPRQRPYPVQSMALLSSGS----------------------------------------------QLWFSNGP--------GLLVIDTSSLQ--AVRR--L-----------EPYKA---P-----SSVVSMTTS---------------------FSLCG-EEAVWTLD--------------------------------DHSNTLKLYYAA--SY-------ELCATYCCGDRNPLRDVFAVQRPAGMAAA---------------------------------AGDDINTTDQNGK----------------------------------------------------------------------------------LEWSNGDVTLIFSEEAGTQIIQHQDSVTDYCSL-----------------------------------------------------SSTCSLEPPQSNCLSATD-----------------------CSSL---ERRSCSPL-------------------------------------------AQNLQAQ--------------------------------L---------------------------------------------------------------------------------------------ESITTNLDCAGEINSVVPELQAFNLLP-VN---------GTVWIPRRGGDLIIIEIQ----------SCG-NQLRGRVSAVLSPPGLS-----SL------------------------------------GTLEE--------------------------------------------------------------------------------AALVAKDMVVCG-------------------------------------------------------------FQQKENTEWCLVVWRAWG-NQELDVFYQSWEELHRSESSSRRRRIHPN------------------------------------------------------------------------------------------------------------------------------------------------------------------------------------
>XP_038162763.1-Cyprinodon-tularosa
---------------------------------------------------------------------------------------------------------------------------------------------------------------------------------------------------------------------------------------------------------------------------------------------------------------------------------------------------------------------------------------------------------------------------------------------------------------------------------------------------------------------------------------------------------------------------------------------------------------------------------------------------------------------------------------------------------------------------------------------------------------------------------------------------------------------------------------------------------------------------------------------------------------------------------------------------------------------------------------------------------------------------------------------------------------------------------------------------------------MSYWAVGVSQE--TGEPPNNMEQT------------------------------------------------------------------------------------------NSTGGET----------------------------------EAK------------VSLVE--------------------------APGPDSEI----------TPS-------LENIKAAYEGGDKEAARELIQQACCVD-CS--GG--------------I-HP--DGVRLLSLATQHSDIV-SV-------CY----LLK----------------------EA-RIPVP-------------------Q-EPSLCNPAVLAAHC-GFSNLLKELLDSIPILFVYRLGV-----CL-------------------------------------------------------------KRDLVNCLLATAC-----------------------------------------------------------------------------------------------------------------------------------QQGHLEVVRLLVHSYEADVKD---------------------------------------------------------------------------------------------------------------------------FALHSNEFAVLC----GLPLYAAA--QASNEE---IAHFLIENG--AEFSSYTLMDYPDFSKR--------------------------------------------------------------LLRQKLHETTGAN---------------------------------------------------------------------------------------------------------------------------------------------------------------------------------------------------------------------------------------------------------GVEGVGVYWSGL-----------------------------------------QLPFLELDWIMDV------------------------------------------------------CSKITHLDLSSNS-LS-ALPSVVPW-------------------------GLIHLKTLDLSSNALKELPFAQNSQ--------------------------------------------------------------------------------DVICC-------------RLQVVTLSHNQLKSLPTGLLH-----LTRLQKLSAANNQLTTLFDIP-----------------------SNVNWIGLRKLEVLDVSGNSLTSLHTSVMHCLKSLRCLDVSRNRL---------------------------------------R---------------------------------------------------------------------------------------------------------------------------------------------AFPEPWACPLR---ICKASSNIIEN--------LPN-----------TISIFWRTQLQEVDFSDNCLKELPSY-------------IFELEAIMSLKLCGNLIETLPA----PNKWKC----S-KLK--------------------------------------------------------------------------------------------------------------------------------------------------------------------------------------------------------------T---LDLSRNVLGRTEEG---PRSRRL-------------------------------AFLTTWNRRDP--DP-----------------------------------------------VSPIEFPGV----LRDSLEVLTLNDNQ-LECVPQSLCGLR-NLTELYLSN--------------------NPGI---RELPAELGQLSNLWQLDIDNLN-------------ITNIPQAVRKE--------------------------GSASVLAFLRAQLR-KAEPCRLLKMLVVGPPRQGKSALVEALLTGKASP--------------------------------------------------------------------FT-PSE------CSISTFGLELEKPNAGK-----------------------------NNKESIMFNLWDIG-GPASMTTVNQCFFTDKSLYVVIWNLALGE--EAVA-NLQTWL---------------------LNIE---ARAPNS-AVVVVGTHLDLIDTK-----FRTERLATLRAYVLALCR-SP------SGARAAGYPDITFKHLHEV-SCKT-----LEGLEGLKTLIYQVALSMKDSGSS-------ACGAKLLGRLIPRSYFILQEAVIAEKERRDA-------------------------------------AEEVQYLTDAQ--LLSIIE----------------Q-----NPESDIR-DYEDLQTAISFLIETGTLLHFPDTSHGLCTLYFLCPVWLSDCLERIVHLNSC----RPLP--KNGLIQTEQLR----KLLEGTG------------FT------RETEEQYF-QFLAKFEIALPVAN--N----RYLLPHLLPPKPAMDIHG-------F-----------------------------------------------------------------------------------------------------------------------------------------------------------------------------------------------HHHTNNTLQRLFKMSFV-PAGFWERFIARMLISLTEMDLQS--------SD-----------------------------------PLKR--RSKNRRSSLI----YSFAGSQQ---RNRCSTFRVRRSQTIY-------------------------------------------------------------------------------------------------------------------------------------------------------------------------------------------------------------------------------------------------------------------------------------------------------------------------------------------------------------------------------------------------------------------------------------------------------------------------------------------------------------------------------------------------------------------------------------------------------------------------------------------------------------------------------------------------------------------------------------------------------------------------------------------------------------------------------------------------------------------------WKEGLLVTFDGGYLSVESSDVN-WKKIKSGGIKIICQSDVRDFSAMAFITDHVNSLIEQWFPALTG----SQNDGSLLIE-QYVPCS--LCAPCDRQQQDP-------------------------------------------------------------------------------------------------------------------------------------------------------------------------------------------------------------------------------------------------------------------------------------------------------------------------------------------------GEDDRGREAEVHYFNMEDCVLAAV---E----------------------K-----DSISC-PQ-------------HPEQPV--P------------LQELVPELFMTDFPA-RLFLDK-AELQLSEE-EKDVLGQGGSGTIICRATYKDQ------------------------------------PVAVKHFHFKRCR-----------QLTVSKDS------------------------------------------------------DTVVKHLEFVDVSHSFSEFRQEASILHCL-QHPCIVSLVGISIHP-L-CFALQLAPLGSLNTVLEEKHA-------F--------RSSDYMPLGYMLTFKVAYQVAAGLAYLHRK--NIIFCDLKSDNML-VWSLE-------LQ-----------------DPINIKLSDYGISRQS-FH-EG-ALGVEGTPGYQAPEVRP----G-IVYDEKVDMFSYGMVLYELLS-GRRPALGN------HQ---LQIAKKL-SRGVRPVLGSLEEV-----QFYSLHTLMTECWDTKPEKRPMASRCVRQ--MEEPSFPCLRYLLSCDSQSQLFLSQLQG-------------------------------------------------YSAVFWNGDNEE-----------------------------------RNYSVVNVE------------KAQ-------------------------------------------------------------VEVKRMCCPGNRISCQMKMRNSL-------------------------------------WMA----------------------------------TEEQEVFIYSLKDMCPLSQPQK------R--L------------S-CPAVVTSLFHVPA--------------------------------GEQNLAKVFAGM---SDGLVAVYTLVDD-LPLDGET-------------YLCSHTL------------------------NKTIFG--------------------------------------------------------------------------LKDSDPRQRPYPVRSMALVSSGS----------------------------------------------QLWFSNGP--------GLLVINTTSLQ--AVRR--L-----------EPYRT---P-----SSVISMTTS---------------------FSLWG-EEAVWTLD--------------------------------DTSNTLLLYYAA--SY-------ELCASYCCGDRSPLRDVFDVLHPAGLAVV---------------------------------AGEDINTTDQNGK----------------------------------------------------------------------------------LEWSNGDVTLIFSEEAGTQIIQHQDSVTDYCSL-----------------------------------------------------SSTSSLEPPESNTLSTTD-----------------------CSLL---KSRGCLPL-------------------------------------------PQNPEDSEE---------------------------QQDE---------------------------------------------------------------------------------------------QTDTDNLDSAEDINPATPELQAFNLLP-VN---------GTLWIPRRGGDIIIIEMQ----------PYG-GQLRGRVTAVLAPPGRS-----SL------------------------------------GTLQE--------------------------------------------------------------------------------AALVAKDTVVCG-------------------------------------------------------------FQQEENMEWCLVVWRAWG-SSEISVFYQSYEELYRSESNIRIRR----------------------------------------------------------------------------------------------------------------------------------------------------------------------------------------
>XP_008308656.1-Cynoglossus-semilaevis
---------------------------------------------------------------------------------------------------------------------------------------------------------------------------------------------------------------------------------------------------------------------------------------------------------------------------------------------------------------------------------------------------------------------------------------------------------------------------------------------------------------------------------------------------------------------------------------------------------------------------------------------------------------------------------------------------------------------------------------------------------------------------------------------------------------------------------------------------------------------------------------------------------------------------------------------------------------------------------------------------------------------------------------------------------------------------------------------------------------MSYWSVGVPAA--SA---DDMDPQ------------------------------------------------------------------------------------------SRPGEEM----------------------------------GAK------------ASLVV-------------------------EGLGPGPCPGSGSGPALAQSVT-------LENIQAAYEDGEELLACELIQRAYCVE-CS--AG--------------TPPV--SGVQLLCVASEHGDLK-SV-------SY----LLK----------------------EA-HITCP-------------------Q-DPSNSNPAVLAAFH-GHTSVVRELLDSVPG-------P-----CL-------------------------------------------------------------RKELLNWMLSTSC-----------------------------------------------------------------------------------------------------------------------------------QRGHLDVVQLLVQHYDADVTD---------------------------------------------------------------------------------------------------------------------------CAVHSDDFAVVS----SLPLYAAA--QAGNEE---IALYLLQSG--AGFSSYTLMDHPDFSQR--------------------------------------------------------------LLRLRVEETPDST---------------------------------------------------------------------------------------------------------------------------------------------------------------------------------------------------------------------------------------------------------VKEAVSVCWSGL-----------------------------------------QLPWLELDWFMDI------------------------------------------------------LSRTTHLDLSSNS-LT-SLPSVVPW-------------------------GLINLRTLDLSNNLLKELPAAPSSQ--------------------------------------------------------------------------------EVICS-------------SLKQIHLSQNLLTTLPAGLVH-----LTQVQRICAARNQISVLLDLP-----------------------DGTNWIGLRHLQELDLSDNCLSALPESFMHRLKSLSSLNVSKNKL---------------------------------------S---------------------------------------------------------------------------------------------------------------------------------------------SFPDPWACPLK---QCRASSNRIEH--------LPN-----------SISIFWRTKLQELDFSDNLLTELPSH-------------IFELEALVSLKLCGNEIQALPA----ANRWRC----S-QLR--------------------------------------------------------------------------------------------------------------------------------------------------------------------------------------------------------------T---LDLSRNQLGKTEEV---PKSRRL-------------------------------VFLTTWNRRDP--EP-----------------------------------------------VSPIEFPSI----LRDSLEVLYLNDNQ-LDCVPLSVCGLH-SLTELYLSN--------------------NPGI---RELPVELGRLSNLWQLDTEDLN-------------ITNVPQEVRKE--------------------------GPASILAFLRAQLR-KAEPCKQLKMVVIGPPRQGKTALLEALQSGRVAA--------------------------------------------------------------------FT-PAE------RSISTSTWELEKPNAGK-----------------------------NNKDVVSFNVWDVG-GQASMSTVNQCFFTDKALYVVVWNLAMGE--EAVA-CLQTWL---------------------LNIE---ARAPNS-AVVVVGTHLDLIDTK-----FRTERLATLRAYVLALCR-SP------SGARATGFPDITWKHLHEV-SCKN-----LEGMEALKKLIHQVALSMKDNSS-------SGYGSKLLGRLIPRSYLTLQEAVMAEKQRRDS-------------------------------------EDEVLYLTEVQ--LDRLIE----------------Q-----NPGSDIR-DYEDLQIAINFLIETGTLLHFPDTSHGLCTLYFLCPVWLSECLERIVHLKSS----RSIA--SNGLIRTEDLR----MLLVGTG------------FT------QQTEEQYF-QFLAKFEIALPVAN--Y----SYLLPHLLPPKPAVDIFG-------F-----------------------------------------------------------------------------------------------------------------------------------------------------------------------------------------------RRQVTNTLQRLFKMSFV-PAGFWERFIARMLISLEQMDLQT--------FE-----------------------------------PR-KNTRGQRSRNSVI----YSFAGTQQ--ARSRCSTFRVRRSQTVY-------------------------------------------------------------------------------------------------------------------------------------------------------------------------------------------------------------------------------------------------------------------------------------------------------------------------------------------------------------------------------------------------------------------------------------------------------------------------------------------------------------------------------------------------------------------------------------------------------------------------------------------------------------------------------------------------------------------------------------------------------------------------------------------------------------------------------------------------------------------------WREGLLVTFDGGFLSVESSDVN-WKKKKSGGIKIICQSENRDFSAMAFITDHVNSLIEQWFPALTA----SESDGSLLIE-QYAPCP--LCSSLQHQKTRTRISQPG---------------------------------------------------------------------------------------------------------------------------------------------------------------------------------------------------------------------------------------------------------------------------------------------------------------------------------------LVRDRAAKDDGKMDVHYFNMEDCVLAAM---E----------------------E-----EHITC-PE-------------HPDQPV--L------------LQELVPELFMTDFPA-RLFLEK-PQLDFTED-QSHILGQGGSGTIIYRARYQDQ------------------------------------PVAIKRFHFRKCQ-----------QQNISIDT------------------------------------------------------DTMVRHLQSADACRSFSEFRQEASMLHSL-QHPCIVPLVGISIHP-L-CLALQLAPLGSLNIVLQEKLK-------S--------TGSEYMPLGHMLTFKVAYQIAVGLAYLHRK--NIIFCDLKSDNIL-VWSLQ-------IQ-----------------EAVNIKLSDYGISRQS-FR-EG-ALGVEGTPGYQAPEIRP----G-IVYDEKVDMFSYGMVLYELLS-GRRPALGQ------HQ---LQIAKKL-SKGVRPALGNPEEV-----QFHCLHRMLTECWDTKPERRPLALQCVRQ--MQDPSFPCLRYVLSCDIHSQLFLSELQG-------------------------------------------------HSAVFWSYDKDG-----------------------------------RNYSVINVQ------------KAQ-------------------------------------------------------------MEVKRMSCPGGRISCQMKTATTL-------------------------------------WIA----------------------------------TEEQEVFIYSLKDMCPLSQPQK------H--F------------C-CPAMVTCLFPVPA--------------------------------PQQSLDRVFAGM---SDGLVTVYSLLDH-LPLDGET-------------YLCSHTL------------------------NKTTFG--------------------------------------------------------------------------LKDSDPRQRPFAVKTMAVVSGGS----------------------------------------------QLWFSNGP--------GVLVVDSLSLK--ALQR--L-----------DPYEL---P-----STVVSMATS---------------------FSLWG-EESVWLLD--------------------------------DHTNTMLLYHAA--SF-------QICAKYCCGDSNPLRDVFTVQRPTAITAV---------------------------------TTSDLRSSSEVED----------------------------------------------------------------------------------VGQMSGEVTLIYSQEAGTQIIQHQDSLTDYCSI-----------------------------------------------------SSSCSFSSTTATSEPPSM-----------------------DYLS---DG-TPRPL-------------------------------------------QSSPHLQVQ---------------------------SQVQ---------------------------SEQ-ETLSSSQ-------------------------------------N---------------QEESISPDLDSVEILSDVGSELQAFTVLP-VS---------GSLWIPRRGGDMMVIDLQ----------SHG-DQLTGRVIAVLSPP-CL-----SA------------------------------------GILQE--------------------------------------------------------------------------------AALVAQDTVVCG-------------------------------------------------------------FQR-ETGEWSLCVWRGWG-GTELELFYQSYEELGHLETSMRKKRR---------------------------------------------------------------------------------------------------------------------------------------------------------------------------------------
>XP_029688116.1-Takifugu-rubripes
-----------------------------------------------------------------------------------------------------------------------------------------------------------------------------------------------------------------------------------------------------------------------------------------------------------------------------------------------------------------------------------------------------------------------------------------------------------------------------------------------------------------------------------------------------------------------------------------------------------------------------------------------------------------------------------------------------------------------------------------------------------------------------------------------------------------------------------------------------------------------------------------------------------------------------------------------------------------MCLETKQ---------------------------------------------------------------------------PRDGRFAGVTSP--LE-------AN--SRTDIEE--------------------PAPWIGMSYWSVGLPQH--D-QSVGSMEQH------------------------------------------------------------------------------------------TGPAEEM----------------------------------GAK------------TSLLD--------------------------GSEGGPV---------LPSPT-------LENIKAAYEDQQVEVARELIQQACCVE-CS--AG--------------TPRV--PGVNLLCVAIQHGDQQ-SV-------QY----LLK----------------------EA-RVPVP-------------------L-DPSNTNPAILAAHC-GHATLVKELLDSVPG-------P-----CL-------------------------------------------------------------RMDLLNWMLATSC-----------------------------------------------------------------------------------------------------------------------------------QQGHMDVVRLLVHSYHANVRD---------------------------------------------------------------------------------------------------------------------------CAIHSDDFAVIS----GLPLYAAA--QAGKED---VAQFLLQSG--AGFSSYMLMDHPAFSKH--------------------------------------------------------------LLRLRLQDSPVDG--G------------------------------------------------------QVRG---------------------AG-----A---VDG--------------------GQ-----VSA------------AGAV-----------------------------------------------------------------------------------------------DGGQVRGAGAVDGGQTVSVCWSHL-----------------------------------------QLPWLELDWFMDM------------------------------------------------------SSRIVHLDLSSNC-LV-ALPSVLPW-------------------------GLLHLLTLDLSNNLLKELPAVHTSQ--------------------------------------------------------------------------------EVICS-------------RLQQVNLSNNQLATLPSGFLH-----LTLIQSVSAAKNQLRTLFDIP-----------------------NSTNWIGLRKLQELDVSDNCLSSLSTAVMHCLKSLSVLRVCRNRL---------------------------------------S---------------------------------------------------------------------------------------------------------------------------------------------SVPDPWACPLK---QYKASNNQIES--------LPD-----------TISIFWRTQLQEVDFSENCLKELPSY-------------IFELEALVSLRLCGNHISALPP----TSKWTC----S-KLK--------------------------------------------------------------------------------------------------------------------------------------------------------------------------------------------------------------T---LDLSRNQLGKTQEV---PKTRRL-------------------------------AFLTTRSRRDP--DP-----------------------------------------------ACSIEFPAI----LRDSLEVLHLNDNQ-LDSVPQSVCGLH-SLTELYLSN--------------------NSGI---RELPAELAQLSNLWQLDIENLP-------------VTNVPQDIRKE--------------------------GSISILAFLRAQLR-KAEHFRLLKMLVIGPPRQGKTALLEVLQTGKAAP--------------------------------------------------------------------FT-PAE------CSIRTSTWELDNPNGGK------------------------------NKDSVTFSVWDIG-GPASMSTVNQCFFTDKALYVVIWNLALGQ--EAVS-NLQTWL---------------------LNIE---ARAPNS-AVVIVGTHLDLIDTN-----FRTERLATLRAHIFALCR-SP------SGARASGYPDITWKHLHEV-SCKT-----LEGVDGLKKLIYQVALSMKDSSS-------SVFGNKLLGRLIPRSYLTLQKAVLAEKQRRAA-------------------------------------QGEVQYITESQ--LQTLVE----------------Q-----DPGSDIR-GYEDLQTAISFLIETGALLHFPDTSHGLCTLYFLCPVWLSECLERIMHLKSS----RAVA--RNGVIQAEDLR----MLLVGTG------------FT------QQNEEQYF-QFLAKFEIALPVAN--D----SYLLPHLLPYKPAVDIHG-------F-----------------------------------------------------------------------------------------------------------------------------------------------------------------------------------------------RQQTNNTLQRLIKMSFV-PAGFWERFIARMLISLKEMDLQS--------FE-----------------------------------PK-RNTKNPRNSHSAL----YTFAGTQQ---RNRCSTFRVRRNQTIY-------------------------------------------------------------------------------------------------------------------------------------------------------------------------------------------------------------------------------------------------------------------------------------------------------------------------------------------------------------------------------------------------------------------------------------------------------------------------------------------------------------------------------------------------------------------------------------------------------------------------------------------------------------------------------------------------------------------------------------------------------------------------------------------------------------------------------------------------------------------------WKEGLLVTFQGGYLSVESSDIS-WRRKKSGGIKIICQSDMRDFSAMAFITDHVHSLIEQWFPALTA----SESDGSLLVE-QYAPCP--LCASLGPQS--------------------------------------------------------------------------------------------------------------------------------------------------------------------------------------------------------------------------------------------------------------------------------------------------------------------------------------------------------PADKAEVHYFNMEDCVLAAV---E----------------------N-----EHISC-PQ-------------HVEKPV--L------------LQELVPELFMTDFPA-RLFLER-AQLEYSEE-ESHILGQGGSGTVIYRARYRRC------------------------------------PVAIKRFHFKKCQ-----------KQPASSDA------------------------------------------------------DTMVRHLRSADAHRSFTEFRQEASMLRSL-QHPCIVYLVGINIHP-L-CFALQLAPLGSLNTVLEEKRK-------G--------RGRGYVPLGHMMTFKVAYQIAAGLAYLHRK--SIIFCDLKSDNIL-VWSLE-------ER-----------------DVVNIKLSDYGISRQS-FH-EG-VLGVEGTPGYQAPEVRP----G-IVYDEKVDMFSYGMLLYELLT-GRRPSLGH------HQ---LQIAKKL-SKGIRPLLGSPEEV-----QFCCLQTLLTECWDTKPEKRPVALQCLRQ--MQQPGFPSLRYVLSCDSHAQLFLSPLQG-------------------------------------------------YSAVFWSGDKDS-----------------------------------RNYSIVNVE------------KGN-------------------------------------------------------------MEVKRISCPGSRISCQMKMGNTL-------------------------------------WMT----------------------------------TEDQEVFIYSLKDMCPLSQPQK------L--F------------S-CPAIITCLCPVPE--------------------------------REQNPARVFAGM---SDGLVAVYSLLDG-LPVEGEA-------------YLCSHTL------------------------NKTMFG--------------------------------------------------------------------------LKDSDPRQNPYPVRCMVLVGSGS----------------------------------------------QLWFSNGP--------GVLVLDCWSLR--VVRR--L-----------DPYVP---P-----SSVVSMTTS---------------------FCAWE-EEAVWMLD--------------------------------DHANMLLLYHAA--SY-------QLCAQYCCGDSNPLRDVFTIQRGVSTATA---------------------------------AA-LEGAEQEEKL----------------------------------------------------------------------------------EYWKSGEVEMVYNKDAGTQMIQHQDSLTDYCSI-----------------------------------------------------SSQGSLEPPGSDSTSTSE-----------------------LGSP---VSRSSVPL-------------------------------------------PTDQQDAGG---------------------------KPDQ---------------------------TGV---------------------------------------------------------------PAQEPPQDPDSTDQTPSAQLQALTVLS-VN---------RTVWIPRRGGDVIVIETQ----------SCS-SQLRGRVIAVLHPPSWA-----DL------------------------------------GNLEE--------------------------------------------------------------------------------AAVVTNDTVVCG-------------------------------------------------------------FLT-TNMEWSLCVWRGWG-SQELDVFYKSYEELARLEADMRKRR----------------------------------------------------------------------------------------------------------------------------------------------------------------------------------------
>XP_043886127.1-Solea-senegalensis
---------------------------------------------------------------------------------------------------------------------------------------------------------------------------------------------------------------------------------------------------------------------------------------------------------------------------------------------------------------------------------------------------------------------------------------------------------------------------------------------------------------------------------------------------------------------------------------------------------------------------------------------------------------------------------------------------------------------------------------------------------------------------------------------------------------------------------------------------------------------------------------------------------------------------------------------------------------------------------------------------------------------------------------------------------------------------------------------------------------MSYWSVGIPRE--SVATPTNMEQQ------------------------------------------------------------------------------------------SSPGEEM----------------------------------GAK------------ASLVD--------------------------DQGPAPGPTPTPSPALIPSLT-------LENIHTAYKEGEEHVARELIQRACCME-CS--TV--------------APPI--SGVHLLCAACHHGDVD-SV-------RY----LLK----------------------EA-HITLP-------------------Q-EPSSSNPAVMAASC-GHSSVVKELLDSVPG-------Q-----CL-------------------------------------------------------------RRDLLNWMLATSC-----------------------------------------------------------------------------------------------------------------------------------RQGNLDVVRLLVQRYDADIRD---------------------------------------------------------------------------------------------------------------------------CAIHTDDFAVVT----SLPLYAAA--QAGHED---IALFLLDNG--AGLSSYTLMDHPTFSKH--------------------------------------------------------------LLRLKLQDMSHRD---------------------------------------------------------------------------------------------------------------------------------------------------------------------------------------------------------------------------------------------------------VKEAVGVCWSGL-----------------------------------------QLPWLDLDWFMDI------------------------------------------------------SCRLTDVDLSCNA-LS-SLPSVLPW-------------------------GLIHLKTLDLSNNLLKELPPAHSSQ--------------------------------------------------------------------------------EVICS-------------RLQQVNLSQNLLTSLPAGLLH-----LTHVQRICAAKNHISVLFDVP-----------------------ASTNWIGLRKLEELDVSDNRLDSLSVSIMHCLKSLTVLNVSGNRL---------------------------------------S---------------------------------------------------------------------------------------------------------------------------------------------SFPDPWACPLK---QCKASSNMMET--------LPN-----------TMSIFWRNKLQDVDFSENSLSELPSH-------------MFELEALLSLKLCGNHLTTLPA----AGNWRC----S-QLR--------------------------------------------------------------------------------------------------------------------------------------------------------------------------------------------------------------T---LDLSRNQLGKTEEV---SRSRRL-------------------------------AFLTTWSRRDPEPGP-----------------------------------------------VCSVEFPLI----LRDSLEVLYLNDNQ-LDCVPQSVCALH-NLTELYLSN--------------------NPGI---RELPAELGQLCNLWQLDTEDLN-------------ISNIPQDVRKE--------------------------GPASVLAFLRAQLR-KAEPCKLLKMLVIGPPRQGKTALLEVLQSGRASA--------------------------------------------------------------------FS-PAD------CSISTFTWELEKPECGK-----------------------------NNKDSVVFHVWDVG-GHASMSTVNQCFFTDKALYVLVWNLALGE--EAVV-SLQTWL---------------------LNIE---ARAPNS-AVVVVGTHLDLIDTK-----FRTERLATLRAYILALCR-SP------SGARASGFPDVTWKHLHEV-SCRT-----LEGLDSLKKLIYQVTLSMKDSSS----------SRKLLGRLIPRSYLTLQEAVMTEKQRREC-------------------------------------EGDVQYLTDTQ--LDHIVE----------------Q-----NQASDIR-DYEDLQTAISFLIETGTLLHFPDTSHGLSTLYFLCPVWLSECLERIVHLKSS----RSVA--RNGLIQTEDLR----MLMVGTG------------FT------QKTEEQYF-QFLAKFEIALPVAN--S----RYLLPHLLPSKPAMDLHS-------F-----------------------------------------------------------------------------------------------------------------------------------------------------------------------------------------------HQQVTNTLQRLFKMSFV-PAGFWERFIARMLISLTEMDLQS--------FE-----------------------------------PQ-RPSRGQRSRNSVI----YSFAGTQQ---RSRCSTFRVRRSQTVY-------------------------------------------------------------------------------------------------------------------------------------------------------------------------------------------------------------------------------------------------------------------------------------------------------------------------------------------------------------------------------------------------------------------------------------------------------------------------------------------------------------------------------------------------------------------------------------------------------------------------------------------------------------------------------------------------------------------------------------------------------------------------------------------------------------------------------------------------------------------------WKEGLLVTFDGGYLSVESSDVN-WKKKKSGGIKIMCQSESRDFSAMAFITDHVNALIEQWFPALTA----SESDGSLLIE-QYAPCP--LCGH----------------------------------------------------------------------------------------------------------------------------------------------------------------------------------------------------------------------------------------------------------------------------------------------------------------------------------------------------------------GAGVHLFNMEDCVLAAV---D----------------------K-----EDIIC-PQ-------------HPEQPV--P------------LQELVPELFMTDFPS-RLFLDQ-VQLDYSEE-ENHILGQGGSGTVIYRALYRNQ------------------------------------PVAIKRFHFRKCP-----------QQNLSRDT------------------------------------------------------DGMVRHLQSAEACRSFSEFRQESSILHSL-QHPCIVSLVGISVHP-L-CIALQLAPLNSLNTVLQDAQQQHN--SNN--------TGSRFMPLGHMLTFRVAYQIAAGLSYLHRK--SIIFCDLKSDNIL-VWSLQ-------VN-----------------DPVNIKLSDYGISRQS-FH-EG-ALGVEGTPGYQAPEVRP----G-IVYDEKVDMFSYGMVLYELLS-GQRPALGQ------HQ---LQISKKL-SKGVRPVLGSPEDV-----QFFCLHQLLTECWDTKPEKRPVALQCVRQ--MQEPSFSCLRYMLSCDQHSQLFLSELQG-------------------------------------------------NSAIFWSGDKDD-----------------------------------RNYSVVNVE------------KGQ-------------------------------------------------------------VEVKRMSCPGGRISCQMKMSNTL-------------------------------------WIS----------------------------------TKEQDIFIYSLKDMCPLSRPQR------H--F------------S-CPAVVTCLFPVPA--------------------------------AEQTLVRVFAGM---SDGLVSIFSLVDD-LPVEGDT-------------YLCSHTL------------------------NKSVFG--------------------------------------------------------------------------LKDSDPRQRPYPVRTMVLVHRGS----------------------------------------------QLWLSNGP--------GVLVIDTLSLQ--AVQR--L-----------EPYEP---P-----SCVVSMATS---------------------FSLWG-EESVWTMD--------------------------------DLTNTLLLFHAS--SY-------DLCAKYCCGDSNPLRDVFPVRRPAGVTTA---------------------------------TETDPKTTDQVES----------------------------------------------------------------------------------LECADGEVTVMYSEEAGTQIIQHQDSLTDYCSI-----------------------------------------------------SSTCSDLASSHTHGIKLL-----------------------PPSH---PG------------------------------------------------------GPGG---------------------------VQEQ--------------------------------------------------------------------------------------------QVSISPDLDSAGPEKTTETELQAFSVLP-VN---------GTLWIPRRGGDVMVIEVQ----------SHG-DQLTGRVIAVLRPPQCS-----SL------------------------------------GVLQE--------------------------------------------------------------------------------AALVAHDTVVCG-------------------------------------------------------------FQQ-ENSAWCLCVWRGWG-CSELELFYQSYEELSRLESSMRRRR----------------------------------------------------------------------------------------------------------------------------------------------------------------------------------------
>XP_037835926.1-Kryptolebias-marmoratus
---------------------------------------------------------------------------------------------------------------------------------------------------------------------------------------------------------------------------------------------------------------------------------------------------------------------------------------------------------------------------------------------------------------------------------------------------------------------------------------------------------------------------------------------------------------------------------------------------------------------------------------------------------------------------------------------------------------------------------------------------------------------------------------------------------------------------------------------------------------------------------------------------------------------------------------------------------------------------------------------------------------------------------------------------------------------------------------------------------------MSYWSVGVSQV--PEEPPSSMEQK------------------------------------------------------------------------------------------DGPEEET----------------------------------GTK------------APLVQ--------------------------TTGSISAA--------VPPSC-------VENIEAAYDRGDEDAARELIQRACCVE-CS--AG--------------L-HP--DGVRLLAVASQRGDLT-SV-------RY----LLS----------------------EA-RIPVP-------------------Q-EPSQRNPAILAAHR-GSTGLVKELLGSVPG-------V-----CL-------------------------------------------------------------SRNLVNCMLATSC-----------------------------------------------------------------------------------------------------------------------------------QQGHLDVVRLLVWDYDADVKD---------------------------------------------------------------------------------------------------------------------------FAVHSDEFAVIT----GQPLYAAA--QAGNEE---IAHFLLENG--AGFSSYTLMDFPDFSKR--------------------------------------------------------------LLRQKLQETGSES---------------------------------------------------------------------------------------------------------------------------------------------------------------------------------------------------------------------------------------------------------TDEAVSVYWSGL-----------------------------------------QLPFLELDWFLDV------------------------------------------------------CSRITHLDLSANS-LA-ALPSVVPW-------------------------GLIHLRTLDVSNNVLKELPFAENSQ--------------------------------------------------------------------------------DVICS-------------RLQQVILSQNQLKSLPTGLLH-----LIHLQKLCAAKNQLTVLFHIP-----------------------ATVNWIGLRKLEELDVSENSLSVLPSSVMHCLKALCSLDVSRNKL---------------------------------------S---------------------------------------------------------------------------------------------------------------------------------------------SFPDPWACPLK---RCKASSNLLEN--------LPD-----------TISIFWRTQLQEVDFSDNQLKELPSY-------------IFELEAIVSLRLSGNFISSLPA----PNKWKC----S-QLK--------------------------------------------------------------------------------------------------------------------------------------------------------------------------------------------------------------T---LDLSRNQLGKTEEG---PKSRRL-------------------------------AFLTTWNRRDP--DP-----------------------------------------------VCPIEFPVL----LRASLEVLLLNENQ-LECVPQSVCCLH-NLTELYLSS--------------------NPGI---RELPVELGQLPNLWQLDIEDLN-------------ITNVPPAVRNE--------------------------GPASVLAFLRAHLR-KAEPCKLLKMLVVGPPRQGKTALLEALLTGKPSP--------------------------------------------------------------------FT-PAE------CSISRFSWELDKPNTSK-----------------------------NNKDSVVFNVWDVG-GPASMTTVNQCFFTDKALYVVIWNLALGE--EAVA-NLQTWL---------------------LNIE---ARAPNS-AVVVVGTHLDLIDTK-----FRTERLATLRAYVLALCR-SP------SGARASGYPDITCKHLHEV-SCKT-----LEGLEGLKTLIYQVSLSMKDNSS--------ACGSKLLGRLIPRSYFVLQEAVTAEKKRRSD-------------------------------------EGQVQYLTEDQ--LDGIIE----------------Q-----NPGSDIR-DYEDLQTAISFLIETGTLLHFPDTSHGLCTLYFLCPVWLSDCLERLIHLKSS----CSDV--RNGVIQAQGLR----ILLAGTG------------FT------QQTEEQYF-QFLAKFEIALPVAN--N----SYLLPHLLPPKPAMDIRN-------L-----------------------------------------------------------------------------------------------------------------------------------------------------------------------------------------------HQHTNNTLQRLFKMSFV-PAGFWERFIARMLISLTEMDLQF--------FD-----------------------------------LSKRTTRSQHHRQSVI----YSFAGSEK---KNRCNTFRVRRSQTIY-------------------------------------------------------------------------------------------------------------------------------------------------------------------------------------------------------------------------------------------------------------------------------------------------------------------------------------------------------------------------------------------------------------------------------------------------------------------------------------------------------------------------------------------------------------------------------------------------------------------------------------------------------------------------------------------------------------------------------------------------------------------------------------------------------------------------------------------------------------------------WKEGLLVTFDGGYLRVESSDVN-WKKTKSGGIKIICQSDTRDFSAMAFITDHVNSLIEQWFPALTA----TESDGSLLIE-QYVPCP--LCTSRGQQEAAPSSGLTE------------------------------------------------------------------------------------------------------------------------------------------------------------------------------------------------------------------------------------------------------------------------------------------------------------------------------------------EQDGRKGGGASVHYFNMEDCVLAAV---E----------------------K-----EHVVC-PQ-------------HPDQPV--P------------LQELVPELFMTDFPA-RLFLEK-AQLEFSED-EKDILGQGGSGTIIYRARYNQQ------------------------------------PVAVKHFHFKKCR-----------QLSISSNT------------------------------------------------------DTMVKHLQSANACRSFADFRQEASMLHSL-RHPCVVSLVGISIHP-L-CFALQLAPLGSLNIVLEEKHK-------D--------KSCSYMPLGHMLTFKISYQIAVGLTYLHRK--NIIFCDLKSDNIL-VWSLQ-------VQ-----------------DPVNIKLSDYGISRHS-FH-EG-VLGVEGTPGYQAPEVRP----G-IVYDEKVDMFSYGMVIYELLT-GRRPTLGN------HQ---LQTVKKL-SKGIRPVLGGPEQV-----QFYSLHMLMTECWDTKPEKRPVAKRCVRR--MQEPSFPCLRYLLPCEKQNQLFLSPLQG-------------------------------------------------HSAVFWQGDHED-----------------------------------RNYSVVNVD------------KGQ-------------------------------------------------------------VEVKRMSCPGSRISCQMKIGNTL-------------------------------------WIA----------------------------------TEEQEMFLYSLKDMCPLSQPQR------H--L------------S-CPAVITCLFHVPA--------------------------------REQNLARVFAGM---SDGLLAVYTLVDD-LPLEGET-------------YLCSHTL------------------------NKTVFG--------------------------------------------------------------------------LKDSDPRQRPFPVRTMSLVSRGS----------------------------------------------QLWFSNGP--------GLLVIDSVSLH--AVRR--L-----------DSYKP---P-----SSIISMATS---------------------FSLWG-EEAVWTLD--------------------------------DHTSTLQLYHTA--SY-------ELCATYSCGDSSPLRDVFAVRRPVGVATV---------------------------------TADDINALHRNGK----------------------------------------------------------------------------------LEPINGEVTVIHSEEAGTQIIQHQDSVTDYCSI-----------------------------------------------------ASKSSLEPSDLESLSPTD-----------------------CSLS---NSGSCVQL-------------------------------------------NTEPDEPGG---------------------------DQDQ---------------------------QV----------------------------------------------------------------STNPDPGSAETTTSPTSQLLQAFTLLP-VN---------GTLWIPRRGGEVLIVEMQ----------SQDGHQLRGCVVAVLSPPGLS-----SL------------------------------------GILEE--------------------------------------------------------------------------------AELVAKDTVVCG-------------------------------------------------------------FRG-TDSEWSLVVWRSWG-CCELEVFYQSYEKLSCQEVSMRKRR----------------------------------------------------------------------------------------------------------------------------------------------------------------------------------------
>XP_028999542.1-Betta-splendens
---------------------------------------------------------------------------------------------------------------------------------------------------------------------------------------------------------------------------------------------------------------------------------------------------------------------------------------------------------------------------------------------------------------------------------------------------------------------------------------------------------------------------------------------------------------------------------------------------------------------------------------------------------------------------------------------------------------------------------------------------------------------------------------------------------------------------------------------------------------------------------------------------------------------------------------------------------------------------------------------------------------------------------------------------------------------------------------------------------------MSYWSVGLSQD--PGETLTNMDQQ------------------------------------------------------------------------------------------SRAMEEM----------------------------------GAK------------ASSAE--------------------------G--MRSAA--------VPFPT-------LENIQATYEAGETDTAKELIKQACCVE-CS--AG--------------MPPI--EGVHLLSVAAQFGDLE-SV-------RY----LLK----------------------EA-FIAVP-------------------H-EPSSSHPAIVAAHY-GYSCLVKELLDSIPG-------P-----CV-------------------------------------------------------------RRDLVNWMLATSC-----------------------------------------------------------------------------------------------------------------------------------QQGHMDIVQLLVSSYNADAKD---------------------------------------------------------------------------------------------------------------------------CAVNSNEFAVIT----GMPLYAAA--QAGDVD---IAQFLLQNG--AGFSSYTLMDHPTFSKQ--------------------------------------------------------------LLRLKLQETSST----------------------------------------------------------------------------------------------------------------------------------------------------------------------------------------------------------------------------------------------------------KEETVSVCWTGL-----------------------------------------QLPWLELDWFMDI------------------------------------------------------SSRITHLDLSSNS-LD-ALPSVVPW-------------------------GLIHLQTLDLSNNVLKELPSAHNSQ--------------------------------------------------------------------------------EVICS-------------SLQEVNLCQNQLTSLPLGLLH-----LIHIRTLHAAKNQLIVLFDVP-----------------------TTMNWIGLRKLEVLDVSDNCLTSLPVAVMHCLKALSIINVCRNKL---------------------------------------S---------------------------------------------------------------------------------------------------------------------------------------------AFPEAWACPLK---QCKASFNVVES--------LPD-----------TISIFWRSQLQEVDFCENRLKHLPSY-------------IFELEALISLKVCGNLIETLPP----PSKWKC----S-QLR--------------------------------------------------------------------------------------------------------------------------------------------------------------------------------------------------------------T---LDLSKNQLGRAEEG---HKTSRL-------------------------------AFLTTWSKREP--DP-----------------------------------------------VCPVEFPVI----LRDSLEVLLLNDNQ-LECVPRSVCGLH-SLTELYLSN--------------------NPGI---RELPVELGRLSNLWQLDIEDLN-------------ITNVPEDVIKE--------------------------GPASVLAFLKAHLR-KAEPCKLLKMLVIGPPRQGKTSLLEALQTGRASS--------------------------------------------------------------------FT-PAE------GSVSTSTWVLDKASGTKT-----------------------NPLFHTQKDSVAFNVWEIG-GQASMSTVNQCFFTDKALYVVIWNLALGE--EAVA-NLQTWL---------------------LNIE---ARAPNS-AVVVVGTHLDLIDTK-----FRTERLATLRAYILALCR-SP------SGTRAKGYPDITVKHLHEV-SCKT-----LEGLDSLKKLVCQVTLSMRDNSS-------SAFGSKLLGRLIPKSYLTLQEAVIAEKCRRDH-------------------------------------EGDVQYLSDVQ--LDGIIE----------------Q-----NPDNDIR-DYEDLQTAISFLIETGTLLHFPDTSHGLCSLYFLCPMWLSECLERIIHLKSS----RSVA--RNGLIRAEDLR----MLLVGTG------------FT------THTEEQYF-QFLAKFEIALPVAN--N----SYLLPHLLPPKPAMDIHS-------I-----------------------------------------------------------------------------------------------------------------------------------------------------------------------------------------------RRDTNNTLLRIFKMSFV-PAGFWERFIARMLISLTEMDLHL--------FE-----------------------------------PK-KNTRNQHSRNSVI----YSFAGIQP---RNRCSTFRVRRSQTIY-------------------------------------------------------------------------------------------------------------------------------------------------------------------------------------------------------------------------------------------------------------------------------------------------------------------------------------------------------------------------------------------------------------------------------------------------------------------------------------------------------------------------------------------------------------------------------------------------------------------------------------------------------------------------------------------------------------------------------------------------------------------------------------------------------------------------------------------------------------------------WKEGLLVTFDGGYLSVESSDVN-WKKKKSGGIKITCQSELRDFSAMAFITDHVTALIEQWFPALTA----TESDGSLLIE-QFAPCS--LCASLSEQDQVNLSTCHS-------------------------------------------------EQ----------------------------------------------------------------------------------------------------------TREK------------------------------------------------------------------------------------------------------------------------------------------------------------------------GELEGDYRREGGLHYFNMEDCVLAAV---E----------------------Q-----DHIIC-PQ-------------HPEQLL--P------------LQELVPELFMTDFPS-RLFLEK-TLLEYSEE-KNRILGQGGSGTVIYRARYCDE------------------------------------PVAIKRFYIKKWR-----------EESITSDT------------------------------------------------------DTMLKHLQSSNAQRSFSEFRQEASILHSL-HHPCIVSLVGISIHP-L-CFALELAPLGSLNTVLEEKRK-----------------ESRFMPLGHMLTFKVAYQVASGLAYLHRK--NIIFCDLKSDNIL-VWSLE-------VQ-----------------DLVNIKLSDYGISRQS-FH-EG-ALGVEGTPGYQAPEVRP----G-VVYDEKVDMFSYGMVLYELLS-GQRPVLGQ------HQ---LQIAKKL-SKGIRPVLGRPEGI-----QFHCLQNMMTACWDTKPEKRPIAMLCVKK--MQQPSFPCLRYILSCDSHSQLFLTQVQG-------------------------------------------------YTSVFWNGDKDE-----------------------------------RNYTVVNVE------------TGQ-------------------------------------------------------------VEVKRMSCPGTRISCQMKLSTTL-------------------------------------WVA----------------------------------TEEQEVSIYSLNGMCPLGQPQR------R--F------------S-CPAIITCLFPVPA--------------------------------REQSFARMFAGM---FDGLVAVYSLLDD-LPLEGET-------------YLCSHTL------------------------NRTVFG--------------------------------------------------------------------------LKDSDPRQRSYPVKSMALVSRGS----------------------------------------------QLWFSNGS--------GVLVIDTQSLL--AVQR--L-----------EAYSP---P-----SCIVSMATS---------------------FSVWG-EEAVWMLD--------------------------------DHTNTLLLYHAD--SY-------ELCARYCCGDSNPLRDVFSVQHPGRSAGL--------------------------------------QTKGLVDK----------------------------------------------------------------------------------LECTNEEMTMLYSEDAGLQIIQEQDSLTDYCSL-----------------------------------------------------TSHSSVEPLGSDSSTTEA-----------------------RPSS---P----TSL-------------------------------------------QSDRDQAL----------------------------------------------------------------------------------------------------------------------------EPHRCESSPIPDVGSAETPQLQAFTVLP-VN---------GSLWIPRRGGDVLVVEMQ----------SHD-RQLRGRVTAVLTPPDCA-----SL------------------------------------GILKE--------------------------------------------------------------------------------AALVAKDTVVCG-------------------------------------------------------------FQK-ENMDWCLCVWRGWG-CCELEVFFKSYEELGRLENNLRKRR----------------------------------------------------------------------------------------------------------------------------------------------------------------------------------------
>XP_041840514.1-Melanotaenia-boesemani
---------------------------------------------------------------------------------------------------------------------------------------------------------------------------------------------------------------------------------------------------------------------------------------------------------------------------------------------------------------------------------------------------------------------------------------------------------------------------------------------------------------------------------------------------------------------------------------------------------------------------------------------------------------------------------------------------------------------------------------------------------------------------------------------------------------------------------------------------------------------------------------------------------------------------------------------------------------------------------------------------------------------------------------------------------------------------------------------------------------MSYWSVGLSQD--PGETPSNMEQS------------------------------------------------------------------------------------------SSSVEEM----------------------------------GAK------------ASLVE--------------------------PD-ADPAP--------APAPT-------LENIKAAYEGGDEEAARELIKQACCVE-CC--RG--------------I-HT--DGVRLLCVATQHNDVE-SV-------CY----LLK----------------------ES-RISMP-------------------Q-EPSNQNPGVLAAQL-GHTCLVRELLDSIPA-------P-----TL-------------------------------------------------------------RRDFLNCMLATSC-----------------------------------------------------------------------------------------------------------------------------------QQGHLDVVRLLVHDYEADVKD---------------------------------------------------------------------------------------------------------------------------FAIHCDDFAVIN----GLPLYAAA--QASNVE---IAHFLLQSG--AGFSSYTLMDFPDFSKR--------------------------------------------------------------LLRLKLQEHCGEN---------------------------------------------------------------------------------------------------------------------------------------------------------------------------------------------------------------------------------------------------------TDEAVSVCWSSL-----------------------------------------QLPWLDLDWFMDV------------------------------------------------------SSRITHLDLSSNS-LT-TLPSVVPW-------------------------GLIHLKTLDLQDNALKEMPIALNSQ--------------------------------------------------------------------------------DVISS-------------SLQQVNLSQNQLKSLPTGLLH-----LTRIQKLSAARNQLSVLFDLP-----------------------DNVNWIGLRKLEELDVSDNCLTSLPTAVMHCLKSLRSLDVCRNKL---------------------------------------S---------------------------------------------------------------------------------------------------------------------------------------------LFPDPWACPLK---QCKASSNVIET--------LPN-----------TISIFWRTHLQEVDFADNMLKELPSY-------------IFELEVISSLRLSGNLITALPA----PNKWKC----S-QLR--------------------------------------------------------------------------------------------------------------------------------------------------------------------------------------------------------------F---LDLSRNQLGKTDEG---PKTRRL-------------------------------AFLTTWNRRDP--DP-----------------------------------------------VSPIDFPTI----LKDSLEVLHLNNNQ-LDCVPQSVCGLL-SLTELYLSS--------------------NPGI---RELPPELGQLSNLWQLDMEELN-------------ITNVPPAVRNE--------------------------GAASVLAFLRAHLR-KAEPCKQLKMLVIGPPRQGKTALVEALLTGKASP--------------------------------------------------------------------FT-LAE------CSISTFPWELDKPNTSK-----------------------------NNKDSVVFNVWDVG-GPASMTTVNQCFFTDKALYVVIWNLALGE--EAVA-NLQTWL---------------------LNIE---ARAPNS-AVVVVGTHLDLIDTK-----FRTERLATLRAYVLALCR-SP------SGARAIGYPDITCKHLHEV-SCKT-----LEGLDGLKMLIYRVALSMKDSSSS------SACGSKLLGRLIPKSYLVLQEAVIAEKKRREA-------------------------------------EGEVQYLTDTQ--LNSIIE----------------Q-----NPGSDIR-DYQDLQTAISFLIETGTLLHFPDTSHGLCMLYFLCPVWLSDCLESIVNLKPS----RSMA--RNGVIQAEELR----ALLVGTG------------FT------QQTEEQYF-QFLAKFEIALPVAD--S----SYLLPHLLPPKPAMDIHR-------F-----------------------------------------------------------------------------------------------------------------------------------------------------------------------------------------------HQQTSSTLQRLFKMSFV-PAGFWERFIARMLISLKEMDLQS--------FD-----------------------------------PPRRNPRSQNRSNSII----YSFAGSQQ---RNRCSTFRVRRSQTIY-------------------------------------------------------------------------------------------------------------------------------------------------------------------------------------------------------------------------------------------------------------------------------------------------------------------------------------------------------------------------------------------------------------------------------------------------------------------------------------------------------------------------------------------------------------------------------------------------------------------------------------------------------------------------------------------------------------------------------------------------------------------------------------------------------------------------------------------------------------------------WKEGLLVTFDGGYLSVESFSVN-WKKTKSGGIRIICESESRDFSAMAFITDHVNALIEQWFPALTA----SESDGSLLIE-QYVPCS--LCSCRAQQKQLKVLTSSP-------------------------------------------------SR----------------------------------------------------------------------------------------------------------VAEGGR------------------------PGEDSRGGGGGGGEDG-------------------------R-----------------------------------GGGGPGE-------------DGRGG--------------------------------------GGGGRPGEDGRGGEVHYFNMEDCVLAAV---E----------------------T-----DHINC-PQ-------------HPDQPV--P------------LQELVPELFMTDFPA-RLFLEK-ARLDYCEE-ESNILGQGGSGTIIYRATYRGQ------------------------------------PVAVKRFHVKKCR-----------HHTLTNET------------------------------------------------------DTMVKHLQSANACRSFSEFRQEASMLHSL-QHPCIVSLVGISIHP-L-CFALQLAPLGSLNTVLEERHK-------K---------SSRFVPLGHMLTFKIAYQIAAGLAYLHRK--NIIFCDLKSDNIL-VWSLQ-------VH-----------------DPVNIKLSDYGISRQS-FH-EG-ALGVEGTPGYQAPEVRP----G-IVYDEKVDMFSYGMVLYELLS-GRRPALGQ------HQ---LQIAKKL-SKGVRPVLGSLEQV-----QFYSLHNLLTECWDTKPEKRPVATQCVRQ--MQEPSFPCLRYLMSCDDHAQLFLSQLQG-------------------------------------------------SSAVFWDGDGED-----------------------------------RNYSVVNVE------------KGQ-------------------------------------------------------------VEVKRMSCPGSRISCQMKMPNSL-------------------------------------WMA----------------------------------TEEQEVFIYSLKDMCPLSQPQK------H--F------------S-CPAVITCLFHVPG--------------------------------REQNLDRVFAGM---SDGLVVVYSVVEE-LPVEGET-------------YLCSHTL------------------------NKTMFG--------------------------------------------------------------------------LKDSDPRQRPYPVRSMALVSSGS----------------------------------------------QLWFSNGP--------GVLVIDSLSLD--PVRR--L-----------DPYRP---P-----SSIVSMVAS---------------------FSLWG-EEAVWTLD--------------------------------DS-NTLLLFHAA--SF-------ELCATYSCGDSSPLRDVFTVQRPPGVSMV---------------------------------GGGDANTAEHIEE----------------------------------------------------------------------------------QEWTNGEVTVVYSEEAGTQIIQHQDSLTDYCSM-----------------------------------------------------SSSCSLEPAESDSSSTRD-----------------------R-------SCSFLPF-------------------------------------------AADQEEAGR---------------------------NQDQ---------------------------EK---------------------------------------------------------------PTSPESDSDSAGKTKPTSPQLQAFTLLL-VS---------GTLWIPRRGGDVMIIEVK----------SHA-DQLRGRVITVLSPPGCS-----SL------------------------------------GTLEE--------------------------------------------------------------------------------AALVAKDTVVCG-------------------------------------------------------------FRK-ENTEWCLVVWRAWG-CSDLEVFYQSYEELGCLETSMRRRR----------------------------------------------------------------------------------------------------------------------------------------------------------------------------------------
>XP_029977649.1-Sphaeramia-orbicularis
---------------------------------------------------------------------------------------------------------------------------------------------------------------------------------------------------------------------------------------------------------------------------------------------------------------------------------------------------------------------------------------------------------------------------------------------------------------------------------------------------------------------------------------------------------------------------------------------------------------------------------------------------------------------------------------------------------------------------------------------------------------------------------------------------------------------------------------------------------------------------------------------------------------------------------------------------------------------------------------------------------------------------------------------------------------------------------------------------------------MSYWSVGQPQD---SDCPRNMEQQ------------------------------------------------------------------------------------------SSPGDEM----------------------------------GAK------------LSLVE--------------------------VPGP--VL--------GPSPT-------LQNIQTAYENGEEDAARELIQQACCVE-CS--AG--------------TPRI--NGVRLLYMASQHGDLQ-SV-------TY----LLK----------------------EA-HVAVP-------------------H-EPSNGNPAIVAAYY-GHTSLVKELLDSIPG-------P-----CL-------------------------------------------------------------SRDLLNWMLATSC-----------------------------------------------------------------------------------------------------------------------------------QQGHMDVVRLLVHNYDADAKD---------------------------------------------------------------------------------------------------------------------------CGSHSEEFAVIT----GLPLYAAA--QAGNQE---IACFLLQNG--AGFSSYTLMDHPAFSKR--------------------------------------------------------------LLRLQLRENTNAG---------------------------------------------------------------------------------------------------------------------------------------------------------------------------------------------------------------------------------------------------------GDQEVVVCWSGL-----------------------------------------QLPWLELDWFMDF------------------------------------------------------SSRIVHLDLSSNS-LA-ALPSVVPW-------------------------GLVGLQVLDLSNNLLKELPVVLNSQ--------------------------------------------------------------------------------EVICS-------------SLRQVSLSQNQLTSLPPGLLH-----LIHIQRLSAAKNQLVKLFDVP-----------------------ATTNWIGLRKLEELDVSDNSLMDLPTNIMHCLKSLMVLNVCRNKL---------------------------------------A---------------------------------------------------------------------------------------------------------------------------------------------SFPDPWACPLK---QCRASSNEMES--------LPN-----------TISIFWRTQLQEVDFSDNHLKELPSY-------------IFELEAVVWLKLSGNLLVTLPP----PSRWRC----S-QLR--------------------------------------------------------------------------------------------------------------------------------------------------------------------------------------------------------------T---LDVSKNHLGKTEEV---PKTRRL-------------------------------GFLTTWNRRDP--DP-----------------------------------------------VCPIEFPMI----LRDSLEVLFLNDNH-LECVPQSVCGLH-SLTELYLSS--------------------NPGI---RELPAELGQLSNLWQLDIEDLN-------------ISNVPQEVRKE--------------------------GPSSVLKFLRAHLR-KAEPCRLLKMIVIGPPRQGKSAVLEALQTGRASP--------------------------------------------------------------------FS-PTH------SSISTSTWELDKPNPGK-----------------------------NNKDSVVFNVWDIG-GQASMSTVNQCFFTDKALYMVVWNLALGE--EAVA-NLQTWL---------------------LNIE---ARAPNS-AVVVVGTHLDLIDSK-----FRTERLATLRAYVLALCR-TP------SGGRASGFPDITWKHLHEV-SCKS-----LEGLDGLKTLIYQVVQSMKDNSSSS-SSSASGGGGKLLGRLIPRSYLNLQEAVIAEKQTRQA-------------------------------------EGEVQYLTDAQ--LDRIIQ----------------Q-----NPDSDIR-DYDDLQTAMGFLIETGTLLHFADTSHGLCMLYFLCPVWLSECLERIIHLKSS----RSVA--RNGVIRAEDLR----MLMVGTG------------FT------QHTEEQYF-QFLAKFEIALPVAN--N----SYLLPHLLPCKPAMDLHC-------L-----------------------------------------------------------------------------------------------------------------------------------------------------------------------------------------------RQQTNNTLQRLFKMSFV-PAGFWERFIARMLISLNEMDLQL--------FE-----------------------------------PK-RNARRTCNRNSVI----YNFTGAQQ---RNRCSTFRVRRSQTIY-------------------------------------------------------------------------------------------------------------------------------------------------------------------------------------------------------------------------------------------------------------------------------------------------------------------------------------------------------------------------------------------------------------------------------------------------------------------------------------------------------------------------------------------------------------------------------------------------------------------------------------------------------------------------------------------------------------------------------------------------------------------------------------------------------------------------------------------------------------------------WKEGLLVTFDGGYLSVESSDVN-WKRKKSGGIKIICQSEMRDFSAMAFITDHVHSLIEQWFPALTA----SESDGSLLME-QYAPCP--LCSSPNQQNHTEPPGRHL-------------------------------------------------HQ----------------------------------------------------------------------------------------------------------T----------------------------------------------------------------------------------------------------------------------------------------------------------------------------AGQGGEGRSDEVHYFNMEDCVLAAM---E----------------------K-----EFIIC-PL-------------HPDKEV--P------------LQELVPELFMTDFPA-RLFLDK-SLLEYSEE-EENILGQGGSGTIIYRAQYCSQ------------------------------------PVAVKRFHFKKCR-----------QQTISSDT------------------------------------------------------DTMVKHLQSADACRSFSEFRQEAGMLRSL-HHPCIVSLVGISIHP-L-CFALQLAPLSSLNTVLEEKQK-----------------GSRYMPLGHMMTFKVSYQIAAGLAYLHRK--SIIFCDLKSDNIL-VWSLE-------EQ-----------------DPVNIKLSDYGISRQS-FH-EG-ALGVEGTPGYQAPEVRP----G-IVYDEKVDMFSYGMVLYELLT-GQRPVLGN------HQ---LQISKKL-SKGIRPILGSPEEV-----QFYCLQNLLTECWDTKPEKRPVAMQCMRQ--MQEPSFPCLRYLLSCGQHSQLFLSQLQG-------------------------------------------------HSAVLWDGDKDT-----------------------------------RNYSVVNVD------------SGL-------------------------------------------------------------MEVKRMSCPGAKISCQIKLGNSV-------------------------------------WIA----------------------------------TEEQEVFIYSLKDMCPLSQPQR------H--F------------S-CPSVITCLFSVPA--------------------------------KEQSMDRVFAGM---SDGLVAVYSLVDD-LPLEGEA-------------YLCSHTL------------------------NKTLFG--------------------------------------------------------------------------VEDSDSRQRPYPVQTMALVSSGE----------------------------------------------QLWFSNGP--------GVLVVDCVGLQ--AVGR--L-----------DPYSP---P-----SSIVSMATS---------------------FSLWG-EEVVWTLD--------------------------------DHTNTLLLYHAS--SY-------QLCAKYCCGDSHPLRDVFTIRRPTTVSLD---------------------------------T-TSELTSDQQEN----------------------------------------------------------------------------------PEWMNGEVTLIHSEEAGTQIIQHQDSVTDYCSM-----------------------------------------------------SSSCPQQTDSDGSSATSF-----------------------ASFP---S---STNL-------------------------------------------STDRTETGM---------------------------GTG----------------------------------TGTDR-------------------------------------Q-----------------ESNNPEGVEASATTTTPPQLQAFTVLP-VN---------GTLWIPRRGGDVMVIEMQ----------SHS-NHLRGRVIAVLRPPGCP-----SL------------------------------------GILKE--------------------------------------------------------------------------------AALVAKDTIVCG-------------------------------------------------------------FHD-ETSGWSLCVWRAWG-CDHLDVFYRSYEELSRMEADVRKRR----------------------------------------------------------------------------------------------------------------------------------------------------------------------------------------
>XP_039454927.1-Oreochromis-aureus
--------------------------------------------------------------------------------------------------------------------------------------------------------------------------------------------------------------------------------------------------------------------------------------------------------------------------------------------------------------------------------------------------------------------------------------------------------------------------------------------------------------------------------------------------------------------------------------------------------------------------------------------------------------------------------------------------------------------------------------------------------------------------------------------------------------------------------------------------------------------------------------------------------------------------------------------------------------------------------------------------------------------------------------------------------------------------------------------------------------MS-YWSVGLHRD--SGDIPSNMEQK------------------------------------------------------------------------------------------NSPGEDI----------------------------------GAK------------VSLVE--------------------------DTGPSSTL--------FTHPT-------FKNIQAAYEDGEEDVARELIQQACCVV-CS--AG--------------TPRI--DGVRLLCVATQYGDLQ-SV-------CY----LLK----------------------EA-CIPVP-------------------L-EPSNSNPAVLAAHY-GHTDLVKELLDSIPG-------P-----CL-------------------------------------------------------------RKDLLNSMLATSC-----------------------------------------------------------------------------------------------------------------------------------QEGHLDVVRLLVQSYDADAKD---------------------------------------------------------------------------------------------------------------------------CAIHSDEFAVIT----GLPLYAAS--QANNEE---IALFLLQNG--AGFSSYTLIDHPAFSKR--------------------------------------------------------------ILRLKLQETYEAE---------------------------------------------------------------------------------------------------------------------------------------------------------------------------------------------------------------------------------------------------------GDKVVSVCWSGL-----------------------------------------QLPWLELDWFMDV------------------------------------------------------SAHITQLDLSSNC-LS-SMPSVVPW-------------------------GLISLRTLDLSNNALKELPLANNSQ--------------------------------------------------------------------------------EVICS-------------SLQQVNLSENQLSSLPPGLLH-----LTRIQKLSAAKNQLTVLFDLP-----------------------KTTNWIGLRKLEELDVSDNCLTSLPTAVMHCLKSLRLLNVNRNKL---------------------------------------S---------------------------------------------------------------------------------------------------------------------------------------------TFPDPWACPLK---QCKASSNLIEN--------LPN-----------TISIFWRTHLEEVDFSDNSLKELPSY-------------IFELEAVVSLRLCENYITTLPA----PNKWKC----S-KLK--------------------------------------------------------------------------------------------------------------------------------------------------------------------------------------------------------------T---LDLSQNHLGKTEDS---PKSRRL-------------------------------AFLTTWNRRDP--DP-----------------------------------------------VCAIEFPVV----LRDSLEVLHLNDNQ-LECVPQSVCGLH-NLTELYLSN--------------------NPGI---RELPTELGQLSSLWHLDIEDLN-------------ITNVPHEIRKE--------------------------GPASVLAFLRAQLR-KAERCKLLKMLVIGPPRQGKSALLEALQTGKASP--------------------------------------------------------------------FT-PAE------CSISTSTWELDKPSGGK-----------------------------NKKDTVIFNVWDIG-GQASMSTVNQCFFTDKALYVVIWNLAMGE--EAVA-NLQTWL---------------------LNIE---ARAPNS-AVIVVGTHLDLIDTK-----FRTERLATLRAYVLALCR-SP------SGTRAAGYPDITCKHLHEV-SCKT-----LEGFDGLKMLIYHVVLSMKDNSS-------LACGGKLLGRLIPRSYLALQEIVIAEKERRHS-------------------------------------EGELQYLTDAQ--LNDIIE----------------Q-----NPGSDIR-DYEDLQTAIGFLIETGTLLHFPDTSHGLCTLYFLCPVWLSECLERIVNLKSS----RYIA--RNGVIQTEDLR----MLLVGTG------------FT------QQTEEQYF-QFLAKFEIALPVAS--N----SYLLPHLLPPKPALDIHG-------F-----------------------------------------------------------------------------------------------------------------------------------------------------------------------------------------------RQQTHNTLQRLFKMSFV-PAGFWERFIARMLISLQEMDMQS--------FE-----------------------------------SKIKSTGSRHSRNSVI----YSFTGTQK---KSRCSTFRVRRSQTIY-------------------------------------------------------------------------------------------------------------------------------------------------------------------------------------------------------------------------------------------------------------------------------------------------------------------------------------------------------------------------------------------------------------------------------------------------------------------------------------------------------------------------------------------------------------------------------------------------------------------------------------------------------------------------------------------------------------------------------------------------------------------------------------------------------------------------------------------------------------------------WKEGLLVTFDGGYLSVESSDVN-WKRKKSGGIKIICQSETRDFSAMAFITDHVNSLIEQWFPALTG----SESDGSLLIE-QYAPCS--LCASLGQKNQVEFPASEH-------------------------------------------------SK----------------------------------------------------------------------------------------------------------DGDG------------------------------------------------------------------------------------------------------------------------------------------------------------------------VKCEDDKGREAGVYYFNMEDCVLAAV---E----------------------K-----EHIVC-PR-------------HPDQPV--P------------LQELVPELFMTDFPA-RLFLEK-SQLEYSEE-ENDILGQGGSGTIIYRARYSNQ------------------------------------PVAIKRFHFKKCQ-----------QQAI-SET------------------------------------------------------DTMVKHLQSANAYRSFAEFRQESSTLHSL-QHPCIVSLVGISIHP-L-CFALQLAPLGSLNTVLEEKHK-------G--------KSSKYMPLGHMLTFKAAYQIAAGLGYLHRK--SIIFCDLKSDNIL-VWSLE-------VQ-----------------DTVNVKLSDYGISRQS-FH-EG-ALGVEGTPGYQAPEIRP----G-IVYDEKVDMFSYGMVMYELLS-GRRPALGH------HQ---LEIAKKL-SKGIRPVLGSAQEV-----QFYCLHNLMTECWDTKPEKRPVAMHCVRQ--MKEPSFACLRYILPCDVNSQLFLSQLQG-------------------------------------------------YSAVFWNEDKED-----------------------------------RNYSVVNVN------------KGQ-------------------------------------------------------------VEVKRMACPGSRISCQMKMGNSL-------------------------------------WMA----------------------------------TEEQEVFIYSLKDMCPLSQPQK------Q--F------------S-CPAIITCLFPVSA--------------------------------REQSLDKVFAGM---SDGLLAAYNVVED-LPLEGET-------------YICSHTL------------------------NKTVFG--------------------------------------------------------------------------LKDSDPRQRPYPIRTMALVGSGS----------------------------------------------QLWFSNGP--------GLLVIDCLSLQ--AVYR--L-----------ETYSP---P-----SSIISLETS---------------------FSLWG-EEAVWTLD--------------------------------DYTNTLLLYHAA--SY-------ELCAKYCCGDSSPLRGVFTVQRPTGLTPM---------------------------------AMTDLKSTHQKEK----------------------------------------------------------------------------------PEWSNEKVTLIFNEQAGTQMIQHQDSLTDYCSI-----------------------------------------------------SSACSLEPVELDSSSTID-----------------------HSSF---GSCSGVLQ-------------------------------------------PADLEEIGR---------------------------NHKR---------------------------HS----------------------------------------------------------------SSKCYGLEYAETINHTAPHLQAFTVLQ-VN---------GSLWIPRILKEAAL----------------------------------------------------------------------------------------------------------------------------------------------------------------------VAKDTVVCG-------------------------------------------------------------FQK-ENMEWCLCVWRAWG-CSELEVFYQSYEKLSHLETNMRKRK----------------------------------------------------------------------------------------------------------------------------------------------------------------------------------------
>XP_041640649.1-Cheilinus-undulatus
-----------------------------------------------------------------------------------------------------------------------------------------------------------------------------------------------------------------------------------------------------------------------------------------------------------------------------------------------------------------------------------------------------------------------------------------------------------------------------------------------------------------------------------------------------------------------------------------------------------------------------------------------------------------------------------------------------------------------------------------------------------------------------------------------------------------------------------------------------------------------------------------------------------------------------------------------------------------------------------------------------------------------------------------------------------------------------------------------------------------------------------MEQP------------------------------------------------------------------------------------------NGPGDQM----------------------------------GAK------------ESLLK--------------------------APEHCSPL--------VPSPT-------LENIQAAYEDGEEDAARELIQRACCVE-CS--GG--------------TPHI--DGVILLCVAAQHDDLQ-SV-------SY----LLK----------------------EA-HVPVP-------------------P-QPSNNNPAIVAAYY-GNSGLVRELLDSIPG-------P-----CL-------------------------------------------------------------RADLLNWMLATSC-----------------------------------------------------------------------------------------------------------------------------------QQGHLDVVRLLVQGYGADAKD---------------------------------------------------------------------------------------------------------------------------CAIHSEEFAVIT----GLPLYAAA--RAGNEE---IADFLLQNG--AGFSSYTLMDHPAFSKL--------------------------------------------------------------LLRNKLEETTDAD---------------------------------------------------------------------------------------------------------------------------------------------------------------------------------------------------------------------------------------------------------GETTVSVCWSGL-----------------------------------------QLPWLELDWFMDV------------------------------------------------------SSRITVLDLSSNS-LT-ALPSVVPW-------------------------GLIHLTALDLSDNLLRELPAAHSSQ--------------------------------------------------------------------------------EVICS-------------SLKQVNLSQNKLSSLPVGLLH-----LIYIQRLSAAKNQLTDIFDIP-----------------------PGTNWIGLRKLEELDVSDNGLSALPVSVMHWLKSLSILNVSRNKL---------------------------------------S---------------------------------------------------------------------------------------------------------------------------------------------TFPDAWACPLK---QCKASSNAIQS--------LPD-----------SFSIFWRTQLQEVDFSDNSLSELPPH-------------FFELEALVSVRLCGNLIATLPA----PAKWKC----S-QLR--------------------------------------------------------------------------------------------------------------------------------------------------------------------------------------------------------------T---LDVSRNQLGKSEEG---PKSRRL-------------------------------AFLTTWTKREP--DP-----------------------------------------------VCLVEFPMI----LRESLEVLYLNDNQ-LEVVPQSVCDLH-SLTELYLSN--------------------NPGI---RELPAELGQLSNLWQLDIEDLN-------------ISNVPLEVRKE--------------------------GPGSVLAFLRAHLR-KAEPFRLLKMLVIGPPRQGKTTLLEALQFGRTSP--------------------------------------------------------------------FTAAAE------RSISTFTWELEKPNGGK-----------------------------NSKDSVAFNVWDIG-GQASMSTVNQCFFTDKALYLVVWNLALGE--EAVA-NLQTWL---------------------LNIE---ARAPNS-AVVVVGTHLDLIDTK-----FRTERIATLRAYILALCR-SP------SGARASGFPDITWKHLHEV-SCKT-----LEGLNMLKKLIHKVALSMKDSSS-------SAGANKLLGRLIPRSYLTLQDAVIAEKTRRAA-------------------------------------VGDVQYLTDVQ--LDHILE----------------Q-----NTGSDIR-DYEDLQTAISFLIETGTLLHFPDTSHGLCTLYFLCPVWLSECLERILHLKSS----RSVA--RNGLIRAEDLR----MLLVGTG------------FT------EQTEEQYF-QFLAKFEIALPVAN--N----SYLLPHLLPPKPAMDIHG-------F-----------------------------------------------------------------------------------------------------------------------------------------------------------------------------------------------RQQTNNTLQRLVRMSFV-PAGFWERFIARMLISLTEMDLQS--------FE-----------------------------------PN-RNARCRRSRSSLI----HSFAGNQQ---RNRCSTFRVRRSKTIY-------------------------------------------------------------------------------------------------------------------------------------------------------------------------------------------------------------------------------------------------------------------------------------------------------------------------------------------------------------------------------------------------------------------------------------------------------------------------------------------------------------------------------------------------------------------------------------------------------------------------------------------------------------------------------------------------------------------------------------------------------------------------------------------------------------------------------------------------------------------------WKEGLLVTFDGGYLSVDSSDVN-WKRKKSGGIKILCQSETRDFSAMAFITDHVNSLMEQWFPALTA----SESDGTLLIE-QYAACP--LCASLGLRAQDGGLWE----------------------------------------------------------------------------------------------------------------------------------------------------------------GRG------------------------------------------------------------------------------------------------------------------------------------------------------------------------GAEGDGGGGGDGVHYFNMEDCILAAV---E----------------------K-----EHIVC-PQ-------------HPEQPV--A------------LQELVPELFMTDFPS-RLFLDR-ADLEYSEE-ENSILGQGGSGTVIYRARYRDQ------------------------------------PVAIKRFHFKRCR-----------QQTITSDT------------------------------------------------------DTMIRHLQSTDACRSFSEFRQESSMLHSL-QHPCIVSLVGISIHP-L-CFALQLAPLGSLNTVLEEKQK-------N--------RGSRYMPLGHMLTFRVAYQIAAGLAYLHRK--RIIFCDLKSDNIL-VWSVE-------LQ-----------------DPVNVKLSDYGISRQS-FH-EG-ALGVEGTPGYQAPEVRP----G-IVYDAKVDMFSYGMVLYELLS-GQRPALGH------HQ---LQISKKL-TKGIRPVLGSPEEV-----QFTCLQTLLTECWDTKPEKRPVAAQCLRR--MQEPSFPCLRFVMSCDNHARLFLSQLQG-------------------------------------------------YSAVFWSGDKEE-----------------------------------RNYSVVNVD------------KGQ-------------------------------------------------------------VEVKRMSCPGGRISCQMKMGNAL-------------------------------------WMA----------------------------------TEEQDVFIYSLKDMCPLSQPQK------R--F------------S-CPAVITCLFPVPA--------------------------------RDQSLPRVFAGM---SDGLMAVYSLVDD-LPVDGET-------------YLCSHTL------------------------NKTVFG--------------------------------------------------------------------------LKDSDPRQSPYPVRSMALVGGGS----------------------------------------------QLWFSNGP--------GLLVLDCQSLQ--AVRR--L-----------ETYSP---M-----SSIVSMTTS---------------------FSLMG-EEGVWALD--------------------------------SHANMLLLYHAA--SY-------QLCATYSCGDSHPLRDIFNVQRPASIATV---------------------------------T----ALENSEES----------------------------------------------------------------------------------EQQMNGEVTLIYSEEAGTQIIQHQDSLTDCCST-----------------------------------------------------SSTCSLETPGSVASGALP-----------------------PAGP----------------------------------------------------------EETSR---------------------------DH-------------------------------------------------------------------------------------------------SQQLSSNPEDENSTEPALQAVTVLS-VN---------GTLWVPRRGGDVMVIEIQ----------THA-SHLRGRVIAVLSPPGCT-----SL------------------------------------GVLQE--------------------------------------------------------------------------------AALVAKDMVVCG-------------------------------------------------------------FQK-ENSEWCLSVWRGWG-SGELEVFFQSYEELGRLESSMRRRR----------------------------------------------------------------------------------------------------------------------------------------------------------------------------------------
>XP_035800389.1-Amphiprion-ocellaris
-----------------------------------------------------------------------------------------------------------------------------------------------------------------------------------------------------------------------------------------------------------------------------------------------------------------------------------------------------------------------------------------------------------------------------------------------------------------------------------------------------------------------------------------------------------------------------------------------------------------------------------------------------------------------------------------------------------------------------------------------------------------------------------------------------------------------------------------------------------------------------------------------------------------------------------------------------------------------------------------------------------------------------------------------------------------------------------------------------------------------------------MEQE------------------------------------------------------------------------------------------IGPREAM----------------------------------GAK------------ASMVE--------------------------GTGPSS-T--------LPSPT-------LENIQAAYDKGEEEIARELIQQACCVE-CS--AG--------------PPYI--DAVNLLCVATQHGDLQ-SV-------SY----LLK----------------------EA-HVNVP-------------------H-EPSKSNPAILAAYY-GHTRLAKELLDSIPG-------P-----CL-------------------------------------------------------------KRDLLNWMLATSC-----------------------------------------------------------------------------------------------------------------------------------QQGHLDVVRLLVHSYDADAKD---------------------------------------------------------------------------------------------------------------------------CSIHSDEFAVIT----GLPLYAAA--QANNEE---IADFLLKNG--AGFSSYTLMDHPAFCKH--------------------------------------------------------------LLRLKIQETSSAE--G------------------------------------------------------DKVC---------------------VS-----Q--PLKSCILPAKEEAEE-----SNSSKQ-----PTTERGYGGILESITKEES-----------------------------------------------------------------------------------------------KSLVMSMAHRLDAVIAVSVCWSGL-----------------------------------------ELPWLELDWFMDV------------------------------------------------------SSSITLLDLSSNS-LT-ALPSVVPW-------------------------GLIHLRTLDLSNNLLKELPSACNSE--------------------------------------------------------------------------------EVICS-------------RLQHVNLSQNQLNSLPYGLLH-----LTHIQKLSAVKNQLTVLFDIL-----------------------PITNWIGLRKLKELDVSDNCLTSLPTAVMHCLKSLSFLNVSRNKL---------------------------------------T---------------------------------------------------------------------------------------------------------------------------------------------SFPDPWACPLK---QCKASSNVIES--------LPN-----------TISIFWRTHLQEMDFSDNSLNDLPSY-------------IFELEALVSLRLSGNHIAALPS----TNKWKC----S-QLR--------------------------------------------------------------------------------------------------------------------------------------------------------------------------------------------------------------M---LDLSRNQLGKTEEV---PKSRRM-------------------------------AFLTTWSRRDP--DP-----------------------------------------------VCPIEFSTV----MKDSLEVLFLNDNQ-LECVPQSVCSLH-SLTELYLSN--------------------NPGI---RLLPAELGQLSNLWQLDIDDLN-------------ITNVPPEVKKE--------------------------GPASVLAFLRANLR-KAEPCKLLKMLVIGPSRQGKTALLEALQTGKAFP--------------------------------------------------------------------FT-LSE------RSISTSTWELDKPNRGK-----------------------------NNKDFVLFNVWDIG-GQASMSTVNQCFFTDKALYVVIWNLALGE--EAVA-NLQTWL---------------------LNIE---ARAPNS-VVIVVGTHLDLIDSK-----FRTERLATLRAYVLALCR-SP------SGARATGYPDITYKHLHEV-SSKS-----LEGLDDLKMLIYNVALSMKDTSS-------STCGSKLLGRLIPRSYLTLQEAVIAEKQRRHA-------------------------------------QGEVQYLTDVQ--LDNIIK----------------Q-----NPGSDIR-DYEDLQTAINFLIDTGTLLHFPDTSHGLCTLYFLCPVWLSECLERIIYIKSS----RSVA--RNGVIRASDLR----MLLVGTG------------IT------QETEEQYF-QFLAKFEIALPVAN--D----SYLLPHLLPPKPAMDIYA-------F-----------------------------------------------------------------------------------------------------------------------------------------------------------------------------------------------RQQSNNTLQRLFKMSFV-PAGFWERLIARMLISLKEMDLQS--------FE-----------------------------------TKTKTTRSRQSRNSVI----YSFAGAQQ---RSRCSTFRVRRSKTIY-------------------------------------------------------------------------------------------------------------------------------------------------------------------------------------------------------------------------------------------------------------------------------------------------------------------------------------------------------------------------------------------------------------------------------------------------------------------------------------------------------------------------------------------------------------------------------------------------------------------------------------------------------------------------------------------------------------------------------------------------------------------------------------------------------------------------------------------------------------------------WKEGLLVTFDGGCLSVESSEVN-WKRRKSGGIKIICQSESRDFSAMAFITDHVNSLIEQWFPALTA----TESDGNLLIE-QYAPCS--VCSSLDQQKHVELLINQS-------------------------------------------------SQ----------------------------------------------------------------------------------------------------------VRER------------------------------------------------------------------------------------------------------------------------------------------------------------------------GGHG-EDNEGKGIHYFNMEDCVLAAM---E----------------------K-----EHIIC-PQ-------------HPDQPV--P------------LQELVPEFFMTDFPA-RLFLEK-AQLEYSEE-ENVILGQGGSGTTIYQARYKNQ------------------------------------PVAVKRFHFKACQ-----------QRNVSSDT------------------------------------------------------DTMMKHLRSANACRRFSEFRQEASMLHSL-QHPCIVSLVGISIHP-L-CLALQLAPLGSLNTVLEEKHK-------R--------KSSMYMPVGHMLTFKVAYQIAAGLAYLHKK--SIIFCDLKSDNIL-VWSLE-------VH-----------------DPVNIKLSDYGISRQS-FH-EG-ALGVEGTPGYQAPEIRP----G-IVYDEKVDMFSYGMVMYELLS-GQRPALGS------HQ---LQIAKKL-SKGIRPTLGSPEEV-----QFYSLHSLLTECWDTKPEKRPVAVQCVRQ--MQDPSFPCLRYLLSCDSHSQLFLSQLQG-------------------------------------------------YSAVFWDGDKEN-----------------------------------RNYSVVNVE------------KGQ-------------------------------------------------------------VEVERMSCPGSRISCQMKMGNSL-------------------------------------WMA----------------------------------TEEQEVFVYSLKDMCPLSKPQK------Q--F------------S-CPAIITYLFPVPA--------------------------------REQSLAKVFAGM---SDGLVAVYSVVED-LPLDGEM-------------YVCSHTL------------------------NKTIFG--------------------------------------------------------------------------LKDSDPRQRPFPVRSMALVSSGS----------------------------------------------QLWFSNGP--------AVLVIDCLSLQ--AVQR--L-----------ESYSL---P-----SSIISMATS---------------------FSFWG-EEAVWTLD--------------------------------DHINTLLLYHAA--SY-------ELCAKYCCTESNPLRDVFTVQRPAGLTTV---------------------------------AATDLNIINQKEK----------------------------------------------------------------------------------HDWTDGEMTLIYSETAGTQIIQHQDSLTDYCSI-----------------------------------------------------SSNRSLDPLESDCSDTAD-----------------------LSLQ---TSCSGVSL-------------------------------------------ATDLDQMGG---------------------------DQ----------------------------------------------------------------------------------------------DEQASPNPESGLAMTPTAPQLQAFAVLL-VN---------ETLWIPRHGGDVMVIEIQ----------PHA-HQLQGRVIAVLRPPGCS-----SL------------------------------------GILKE--------------------------------------------------------------------------------AALVAKDTVVCG-------------------------------------------------------------FQK-ENMEWCLCVWRGWG-CCELEVFYQSYEELGHLETNMRKRR----------------------------------------------------------------------------------------------------------------------------------------------------------------------------------------
>XP_020479276.1-Monopterus-albus
[truncated: 1,805,911 more chars]
