# Supplementary material for: Structure of LRRK1 and mechanisms of autoinhibition and activation
Source: Nat Struct Mol Biol. 2023 Oct 19;30(11):1735–45. doi: 10.1038/s41594-023-01109-1 (PMC10643122; doi:10.1038/s41594-023-01109-1)
Supplement: Supplementary file 8 — List of oligonucleotides used in cloning and mutagenesis. [file 41594_2023_1109_MOESM8_ESM.xlsx]

## Sheet: Sheet1
Oligonucleotide sequence	Constructs used for
TAAGCGGCCGCTCGAGTCTAG	pcDNA5 FRT TO GFP LRRK1 Δ2010-2015
AGCCTCCAGCCGGCCCAG	pcDNA5 FRT TO GFP LRRK1 Δ2010-2016
ACAGGAAACCAGAGAAATCGCTGTGAGG	pcDNA5 FRT TO GFP LRRK1 F1065A, S1064E_S1074E_T1075E
GGCctcGTAAATGGTGACTTTCCTGTTCCTG	pcDNA5 FRT TO GFP LRRK1 F1065A, S1064E_S1074E_T1075E
ACAGGAAACCAGAGAAATCGCTGTAGCAC	pcDNA5 FRT TO GFP LRRK1 F1065A
GGCACTGTAAATGGTGACTTTCCTGTTCCTG	pcDNA5 FRT TO GFP LRRK1 F1065A
GCCTCGAAATCCCGTAGGCAGATAGCTTGATGTTG	pcDNA5 FRT TO GFP LRRK1 D1409A
CAACATCAAGCTATCTGCCTACGGGATTTCGAGGC	pcDNA5 FRT TO GFP LRRK1 D1409A
GCCTCGAAATCCCGTAGTCAGATAGCTTGATGTTG	pcDNA5 FRT TO FLAG LRRK1
CAACATCAAGCTATCTGACTACGGGATTTCGAGGC	pcDNA5 FRT TO FLAG LRRK1
CGTGCCATGGAGACGCTT	pcDNA5 FRT TO FLAG LRRK1 Δ1-25
GGATCCCTTATCGTCATCGTC	pcDNA5 FRT TO FLAG LRRK1 Δ1-25
ATGGCTGGCATGTCGCAA	pcDNA5 FRT TO LRRK1; pcDNA5 FRT TO LRRK1_D1409A; pcDNA5 FRT TO LRRK1_K746G
GGTGGCCTTAAGTTTAAACGC	pcDNA5 FRT TO LRRK1; pcDNA5 FRT TO LRRK1_D1409A; pcDNA5 FRT TO LRRK1_K746G
GCAGCGCGGTCCCGCAGG	pcDNA5 FRT TO Flag LRRK1_Δ1-48; pcDNA5 FRT TO LRRK1_Δ1-48
CATGGTGGCCTTAAGTTTAAACGCTAGAGTCCG	pcDNA5 FRT TO LRRK1_Δ1-48
AGGAACAGGAAAGTCACCATTTACGAGTTTACAGGAAACCAGAGAAATCGC	pcDNA5 FRT TO GFP-LRRK1_S1064E_S1074E_T1075E; pcDNA5 FRT TO LRRK1_S1064E_S1074E_T1075E; pcDNA5 FRT TO LRRK1_Δ1-25_S1064E_S1074E_T1075E; pcDNA5 FRT TO LRRK1_Δ1-48_S1064E_S1074E_T1075E
GCGATTTCTCTGGTTTCCTGTAAACTCGTAAATGGTGACTTTCCTGTTCCT	pcDNA5 FRT TO GFP-LRRK1_S1064E_S1074E_T1075E; pcDNA5 FRT TO LRRK1_S1064E_S1074E_T1075E; pcDNA5 FRT TO LRRK1_Δ1-25_S1064E_S1074E_T1075E; pcDNA5 FRT TO LRRK1_Δ1-48_S1064E_S1074E_T1075E
TACAGTTTTACAGGAAACCAGAGAAATCGCTGTGAGGAGTTCAGAGTGAAAAGAAATCAGACCATCTATTGG	pcDNA5 FRT TO GFP-LRRK1_S1064E_S1074E_T1075E; pcDNA5 FRT TO LRRK1_S1064E_S1074E_T1075E; pcDNA5 FRT TO LRRK1_Δ1-25_S1064E_S1074E_T1075E; pcDNA5 FRT TO LRRK1_Δ1-48_S1064E_S1074E_T1075E
CCAATAGATGGTCTGATTTCTTTTCACTCTGAACTCCTCACAGCGATTTCTCTGGTTTCCTGTAAAACTGTA	pcDNA5 FRT TO GFP-LRRK1_S1064E_S1074E_T1075E; pcDNA5 FRT TO LRRK1_S1064E_S1074E_T1075E; pcDNA5 FRT TO LRRK1_Δ1-25_S1064E_S1074E_T1075E; pcDNA5 FRT TO LRRK1_Δ1-48_S1064E_S1074E_T1075E
CGTGCCATGGAGACGCTT	pcDNA5 FRT TO LRRK1_Δ1-25
CATGGTGGCCTTAAGTTTAAACG	pcDNA5 FRT TO LRRK1_Δ1-25
GGATCCCTTATCGTCATCGTCCTTGTAGTCCATG	pcDNA5 FRT TO Flag LRRK1_Δ1-48
GCTGCCTCCGACAGGTCT	pcDNA5 FRT TO Flag-LRRK1_ΔA1798-G1885
CGGGGGTTCCGTGTCCAA	pcDNA5 FRT TO Flag-LRRK1_ΔA1798-G1885
CTTCCAGTCTGCTATGGAAACCCTGAAC	LRRK1 Δ1-25
TACAGGTTCTCTCTTTCTGGACAAACGGC	LRRK1 Δ1-25
CGCAATCGCTGTGAAGAATTCAGGGTGAAGAGGAAC	LRRK1 S1064E_S1074E_T1075E
CTGATTGCCTGTGAATTCGTAGATTGTCACCTTCCTG	LRRK1 S1064E_S1074E_T1075E
AATCTACAGCGCAACAGGCAATCAGC	LRRK1 F1065A
GTCACCTTCCTGTTCCTAG	LRRK1 F1065A
GCTGCAATCAAGTCCGGTAACGAG	LRRK1 Sequencing 200
CTGCACTCTTTCAAATCCCTCAAC	LRRK1 Sequencing 400
CTGGACACCGAAGACCTGACCATTTCC	LRRK1 Sequencing 600
CATCTGCACGAAATCTCTTGCAAG	LRRK1 Sequencing 800
GGTCTGGATACACACGGTATGAGAC	LRRK1 Sequencing 1000
AGGGACTTCATCAGCTGTCCACGC	LRRK1 Sequencing 1200
AAAGAGCATATCAACATCAAGCTG	LRRK1 Sequencing 1400
GACCAGAAGATCTACATCTACACAC	LRRK1 Sequencing 1600
TCCCACACAGCCAATCCCAAAGTTC	LRRK1 Sequencing 1800
