# Supplementary material for: Structure of LRRK1 and mechanisms of autoinhibition and activation
Source: Nat Struct Mol Biol. 2023 Oct 19;30(11):1735–45. doi: 10.1038/s41594-023-01109-1 (PMC10643122; doi:10.1038/s41594-023-01109-1)
Supplement: Supplementary file 10 — Statistics source data. [file 41594_2023_1109_MOESM10_ESM.xlsx]

## Sheet: pRab7_perRab7total
WT	K746G	D1409A	d1-25	d1-48	d1798-1885	F1065A	F1065A_3xS/T->E	FL EEE	del1-25 EEE	del1-48 EEE	del2010-2015
0.933232	1.74247	0.028757	1.55693	1.51532	1.13547	2.28815	1.98344	2.42162	2.87941	2.95054	0.987716
0.968818	1.90245	0.050375	2.00573	1.95604	1.7787	1.4693	2.07505	2.42276	2.66751	2.52188	0.637841
1.12848	1.83352	0.104091	1.74781	1.69702	1.55479	2.05699	2.1426	2.17562	2.50398	2.64676	0.965062
0.938796	1.66036	0.033452	1.60959	1.73504	1.70586			2.23916	2.62788	2.35622
1.32843	1.81245	0.064372	1.67148	1.94196	1.18056			2.32177	2.72069	2.20641
1.4482	1.88966	0.043944	1.96073	1.89865				2.19692	2.57247	2.64676
0.685998	1.44423	0.057705
1.36756	2.0842	0.11605
1.64852	2.13837	0.105582
0.908288	1.62245	0.131739
0.825301	1.48766	0.027123
1.22923	2.43259	0.008936
0.454676	2.05562	0.038945
1.24701	2.21119	0.03545
0.618749
0.660098
0.608611

## Sheet: Ordinary one-way ANOVA of LRRK1
Table Analyzed	LRRK1_mutants_Rab7_phosphorylation
Data sets analyzed	A-L
ANOVA summary
F	89.22
P value	<0.0001
P value summary	****
Significant diff. among means (P < 0.05)?	Yes
R squared	0.9273
Brown-Forsythe test
F (DFn	DFd)	2.971 (11	77)
P value	0.0025
P value summary	**
Are SDs significantly different (P < 0.05)?	Yes
Bartlett's test
Bartlett's statistic (corrected)
P value
P value summary
Are SDs significantly different (P < 0.05)?
ANOVA table	SS	DF	MS	F (DFn	DFd)	P value
Treatment (between columns)	57.52	11	5.229	F (11	77) = 89.22	P<0.0001
Residual (within columns)	4.513	77	0.05861
Total	62.03	88
Data summary
Number of treatments (columns)	12
Number of values (total)	89

## Sheet: MultipleComparistons_toWT
Number of families	1
Number of comparisons per family	11
Alpha	0.05
Dunnett's multiple comparisons test	Mean Diff.	95.00% CI of diff.	Below threshold?	Summary	Adjusted P Value	A-?
WT vs. K746G	-0.8798	-1.132 to -0.6277	Yes	****	<0.0001	B	K746G
WT vs. D1409A	0.9395	0.6875 to 1.192	Yes	****	<0.0001	C	D1409A
WT vs. d1-25	-0.7587	-1.090 to -0.4271	Yes	****	<0.0001	D	d1-25
WT vs. d1-48	-0.7907	-1.122 to -0.4590	Yes	****	<0.0001	E	d1-48
WT vs. d1798-1885	-0.4711	-0.8264 to -0.1158	Yes	**	0.0028	F	d1798-1885
WT vs. F1065A	-0.9381	-1.376 to -0.5008	Yes	****	<0.0001	G	F1065A
WT vs. F1065A_3xS/T->E	-1.067	-1.504 to -0.6297	Yes	****	<0.0001	H	F1065A_3xS/T->E
WT vs. FL EEE	-1.296	-1.628 to -0.9647	Yes	****	<0.0001	I	FL EEE
WT vs. del1-25 EEE	-1.662	-1.994 to -1.330	Yes	****	<0.0001	J	del1-25 EEE
WT vs. del1-48 EEE	-1.555	-1.886 to -1.223	Yes	****	<0.0001	K	del1-48 EEE
WT vs. del2010-2015	0.1365	-0.3009 to 0.5738	No	ns	0.9873	L	del2010-2015
Test details	Mean 1	Mean 2	Mean Diff.	SE of diff.	n1	n2	q	DF
WT vs. K746G	1	1.88	-0.8798	0.08737	17	14	10.07	77
WT vs. D1409A	1	0.06047	0.9395	0.08737	17	14	10.75	77
WT vs. d1-25	1	1.759	-0.7587	0.115	17	6	6.6	77
WT vs. d1-48	1	1.791	-0.7907	0.115	17	6	6.878	77
WT vs. d1798-1885	1	1.471	-0.4711	0.1232	17	5	3.825	77
WT vs. F1065A	1	1.938	-0.9381	0.1516	17	3	6.188	77
WT vs. F1065A_3xS/T->E	1	2.067	-1.067	0.1516	17	3	7.038	77
WT vs. FL EEE	1	2.296	-1.296	0.115	17	6	11.28	77
WT vs. del1-25 EEE	1	2.662	-1.662	0.115	17	6	14.46	77
WT vs. del1-48 EEE	1	2.555	-1.555	0.115	17	6	13.52	77
WT vs. del2010-2015	1	0.8635	0.1365	0.1516	17	3	0.9001	77

## Sheet: allcomparisons_PostHocTukeyTest
Number of families	1
Number of comparisons per family	66
Alpha	0.05
Tukey's multiple comparisons test	Mean Diff.	95.00% CI of diff.	Below threshold?	Summary	Adjusted P Value
WT vs. K746G	-0.8798	-1.174 to -0.5853	Yes	****	<0.0001	A-B
WT vs. D1409A	0.9395	0.6450 to 1.234	Yes	****	<0.0001	A-C
WT vs. d1-25	-0.7587	-1.146 to -0.3712	Yes	****	<0.0001	A-D
WT vs. d1-48	-0.7907	-1.178 to -0.4032	Yes	****	<0.0001	A-E
WT vs. d1798-1885	-0.4711	-0.8862 to -0.05594	Yes	*	0.0131	A-F
WT vs. F1065A	-0.9381	-1.449 to -0.4272	Yes	****	<0.0001	A-G
WT vs. F1065A_3xS/T->E	-1.067	-1.578 to -0.5560	Yes	****	<0.0001	A-H
WT vs. FL EEE	-1.296	-1.684 to -0.9088	Yes	****	<0.0001	A-I
WT vs. del1-25 EEE	-1.662	-2.049 to -1.275	Yes	****	<0.0001	A-J
WT vs. del1-48 EEE	-1.555	-1.942 to -1.167	Yes	****	<0.0001	A-K
WT vs. del2010-2015	0.1365	-0.3745 to 0.6475	No	ns	0.9989	A-L
K746G vs. D1409A	1.819	1.511 to 2.128	Yes	****	<0.0001	B-C
K746G vs. d1-25	0.1211	-0.2771 to 0.5193	No	ns	0.9966	B-D
K746G vs. d1-48	0.08913	-0.3090 to 0.4873	No	ns	0.9998	B-E
K746G vs. d1798-1885	0.4087	-0.01640 to 0.8338	No	ns	0.0708	B-F
K746G vs. F1065A	-0.05835	-0.5775 to 0.4608	No	ns	>0.9999	B-G
K746G vs. F1065A_3xS/T->E	-0.1872	-0.7064 to 0.3319	No	ns	0.9861	B-H
K746G vs. FL EEE	-0.4165	-0.8147 to -0.01834	Yes	*	0.0323	B-I
K746G vs. del1-25 EEE	-0.7822	-1.180 to -0.3840	Yes	****	<0.0001	B-J
K746G vs. del1-48 EEE	-0.675	-1.073 to -0.2768	Yes	****	<0.0001	B-K
K746G vs. del2010-2015	1.016	0.4971 to 1.535	Yes	****	<0.0001	B-L
D1409A vs. d1-25	-1.698	-2.096 to -1.300	Yes	****	<0.0001	C-D
D1409A vs. d1-48	-1.73	-2.128 to -1.332	Yes	****	<0.0001	C-E
D1409A vs. d1798-1885	-1.411	-1.836 to -0.9855	Yes	****	<0.0001	C-F
D1409A vs. F1065A	-1.878	-2.397 to -1.359	Yes	****	<0.0001	C-G
D1409A vs. F1065A_3xS/T->E	-2.007	-2.526 to -1.487	Yes	****	<0.0001	C-H
D1409A vs. FL EEE	-2.236	-2.634 to -1.838	Yes	****	<0.0001	C-I
D1409A vs. del1-25 EEE	-2.602	-3.000 to -2.203	Yes	****	<0.0001	C-J
D1409A vs. del1-48 EEE	-2.494	-2.892 to -2.096	Yes	****	<0.0001	C-K
D1409A vs. del2010-2015	-0.8031	-1.322 to -0.2839	Yes	****	<0.0001	C-L
d1-25 vs. d1-48	-0.03196	-0.5031 to 0.4392	No	ns	>0.9999	D-E
d1-25 vs. d1798-1885	0.2876	-0.2065 to 0.7817	No	ns	0.7166	D-F
d1-25 vs. F1065A	-0.1794	-0.7564 to 0.3976	No	ns	0.9959	D-G
d1-25 vs. F1065A_3xS/T->E	-0.3083	-0.8853 to 0.2687	No	ns	0.8123	D-H
d1-25 vs. FL EEE	-0.5376	-1.009 to -0.06648	Yes	*	0.0123	D-I
d1-25 vs. del1-25 EEE	-0.9033	-1.374 to -0.4322	Yes	****	<0.0001	D-J
d1-25 vs. del1-48 EEE	-0.796	-1.267 to -0.3249	Yes	****	<0.0001	D-K
d1-25 vs. del2010-2015	0.8952	0.3182 to 1.472	Yes	****	<0.0001	D-L
d1-48 vs. d1798-1885	0.3196	-0.1745 to 0.8137	No	ns	0.5686	E-F
d1-48 vs. F1065A	-0.1475	-0.7245 to 0.4295	No	ns	0.9993	E-G
d1-48 vs. F1065A_3xS/T->E	-0.2764	-0.8534 to 0.3006	No	ns	0.8985	E-H
d1-48 vs. FL EEE	-0.5056	-0.9768 to -0.03452	Yes	*	0.0247	E-I
d1-48 vs. del1-25 EEE	-0.8713	-1.342 to -0.4002	Yes	****	<0.0001	E-J
d1-48 vs. del1-48 EEE	-0.7641	-1.235 to -0.2930	Yes	****	<0.0001	E-K
d1-48 vs. del2010-2015	0.9271	0.3501 to 1.504	Yes	****	<0.0001	E-L
d1798-1885 vs. F1065A	-0.4671	-1.063 to 0.1288	No	ns	0.2756	F-G
d1798-1885 vs. F1065A_3xS/T->E	-0.596	-1.192 to -3.410e-005	Yes	*	0.05	F-H
d1798-1885 vs. FL EEE	-0.8252	-1.319 to -0.3311	Yes	****	<0.0001	F-I
d1798-1885 vs. del1-25 EEE	-1.191	-1.685 to -0.6968	Yes	****	<0.0001	F-J
d1798-1885 vs. del1-48 EEE	-1.084	-1.578 to -0.5896	Yes	****	<0.0001	F-K
d1798-1885 vs. del2010-2015	0.6075	0.01162 to 1.203	Yes	*	0.0417	F-L
F1065A vs. F1065A_3xS/T->E	-0.1289	-0.7951 to 0.5374	No	ns	>0.9999	G-H
F1065A vs. FL EEE	-0.3582	-0.9352 to 0.2188	No	ns	0.6296	G-I
F1065A vs. del1-25 EEE	-0.7238	-1.301 to -0.1468	Yes	**	0.0035	G-J
F1065A vs. del1-48 EEE	-0.6166	-1.194 to -0.03962	Yes	*	0.0259	G-K
F1065A vs. del2010-2015	1.075	0.4083 to 1.741	Yes	****	<0.0001	G-L
F1065A_3xS/T->E vs. FL EEE	-0.2293	-0.8063 to 0.3477	No	ns	0.971	H-I
F1065A_3xS/T->E vs. del1-25 EEE	-0.595	-1.172 to -0.01796	Yes	*	0.0373	H-J
F1065A_3xS/T->E vs. del1-48 EEE	-0.4877	-1.065 to 0.08927	No	ns	0.1808	H-K
F1065A_3xS/T->E vs. del2010-2015	1.203	0.5372 to 1.870	Yes	****	<0.0001	H-L
FL EEE vs. del1-25 EEE	-0.3657	-0.8368 to 0.1054	No	ns	0.2892	I-J
FL EEE vs. del1-48 EEE	-0.2585	-0.7296 to 0.2127	No	ns	0.7856	I-K
FL EEE vs. del2010-2015	1.433	0.8558 to 2.010	Yes	****	<0.0001	I-L
del1-25 EEE vs. del1-48 EEE	0.1072	-0.3639 to 0.5783	No	ns	0.9998	J-K
del1-25 EEE vs. del2010-2015	1.798	1.221 to 2.375	Yes	****	<0.0001	J-L
del1-48 EEE vs. del2010-2015	1.691	1.114 to 2.268	Yes	****	<0.0001	K-L
Test details	Mean 1	Mean 2	Mean Diff.	SE of diff.	n1	n2	q	DF
WT vs. K746G	1	1.88	-0.8798	0.08737	17	14	14.24	77
WT vs. D1409A	1	0.06047	0.9395	0.08737	17	14	15.21	77
WT vs. d1-25	1	1.759	-0.7587	0.115	17	6	9.334	77
WT vs. d1-48	1	1.791	-0.7907	0.115	17	6	9.727	77
WT vs. d1798-1885	1	1.471	-0.4711	0.1232	17	5	5.409	77
WT vs. F1065A	1	1.938	-0.9381	0.1516	17	3	8.751	77
WT vs. F1065A_3xS/T->E	1	2.067	-1.067	0.1516	17	3	9.954	77
WT vs. FL EEE	1	2.296	-1.296	0.115	17	6	15.95	77
WT vs. del1-25 EEE	1	2.662	-1.662	0.115	17	6	20.45	77
WT vs. del1-48 EEE	1	2.555	-1.555	0.115	17	6	19.13	77
WT vs. del2010-2015	1	0.8635	0.1365	0.1516	17	3	1.273	77
K746G vs. D1409A	1.88	0.06047	1.819	0.0915	14	14	28.12	77
K746G vs. d1-25	1.88	1.759	0.1211	0.1181	14	6	1.45	77
K746G vs. d1-48	1.88	1.791	0.08913	0.1181	14	6	1.067	77
K746G vs. d1798-1885	1.88	1.471	0.4087	0.1261	14	5	4.583	77
K746G vs. F1065A	1.88	1.938	-0.05835	0.154	14	3	0.5357	77
K746G vs. F1065A_3xS/T->E	1.88	2.067	-0.1872	0.154	14	3	1.719	77
K746G vs. FL EEE	1.88	2.296	-0.4165	0.1181	14	6	4.986	77
K746G vs. del1-25 EEE	1.88	2.662	-0.7822	0.1181	14	6	9.364	77
K746G vs. del1-48 EEE	1.88	2.555	-0.675	0.1181	14	6	8.08	77
K746G vs. del2010-2015	1.88	0.8635	1.016	0.154	14	3	9.331	77
D1409A vs. d1-25	0.06047	1.759	-1.698	0.1181	14	6	20.33	77
D1409A vs. d1-48	0.06047	1.791	-1.73	0.1181	14	6	20.71	77
D1409A vs. d1798-1885	0.06047	1.471	-1.411	0.1261	14	5	15.82	77
D1409A vs. F1065A	0.06047	1.938	-1.878	0.154	14	3	17.24	77
D1409A vs. F1065A_3xS/T->E	0.06047	2.067	-2.007	0.154	14	3	18.42	77
D1409A vs. FL EEE	0.06047	2.296	-2.236	0.1181	14	6	26.77	77
D1409A vs. del1-25 EEE	0.06047	2.662	-2.602	0.1181	14	6	31.14	77
D1409A vs. del1-48 EEE	0.06047	2.555	-2.494	0.1181	14	6	29.86	77
D1409A vs. del2010-2015	0.06047	0.8635	-0.8031	0.154	14	3	7.374	77
d1-25 vs. d1-48	1.759	1.791	-0.03196	0.1398	6	6	0.3234	77
d1-25 vs. d1798-1885	1.759	1.471	0.2876	0.1466	6	5	2.775	77
d1-25 vs. F1065A	1.759	1.938	-0.1794	0.1712	6	3	1.482	77
d1-25 vs. F1065A_3xS/T->E	1.759	2.067	-0.3083	0.1712	6	3	2.547	77
d1-25 vs. FL EEE	1.759	2.296	-0.5376	0.1398	6	6	5.439	77
d1-25 vs. del1-25 EEE	1.759	2.662	-0.9033	0.1398	6	6	9.139	77
d1-25 vs. del1-48 EEE	1.759	2.555	-0.796	0.1398	6	6	8.054	77
d1-25 vs. del2010-2015	1.759	0.8635	0.8952	0.1712	6	3	7.395	77
d1-48 vs. d1798-1885	1.791	1.471	0.3196	0.1466	6	5	3.083	77
d1-48 vs. F1065A	1.791	1.938	-0.1475	0.1712	6	3	1.218	77
d1-48 vs. F1065A_3xS/T->E	1.791	2.067	-0.2764	0.1712	6	3	2.283	77
d1-48 vs. FL EEE	1.791	2.296	-0.5056	0.1398	6	6	5.116	77
d1-48 vs. del1-25 EEE	1.791	2.662	-0.8713	0.1398	6	6	8.816	77
d1-48 vs. del1-48 EEE	1.791	2.555	-0.7641	0.1398	6	6	7.731	77
d1-48 vs. del2010-2015	1.791	0.8635	0.9271	0.1712	6	3	7.659	77
d1798-1885 vs. F1065A	1.471	1.938	-0.4671	0.1768	5	3	3.736	77
d1798-1885 vs. F1065A_3xS/T->E	1.471	2.067	-0.596	0.1768	5	3	4.767	77
d1798-1885 vs. FL EEE	1.471	2.296	-0.8252	0.1466	5	6	7.961	77
d1798-1885 vs. del1-25 EEE	1.471	2.662	-1.191	0.1466	5	6	11.49	77
d1798-1885 vs. del1-48 EEE	1.471	2.555	-1.084	0.1466	5	6	10.45	77
d1798-1885 vs. del2010-2015	1.471	0.8635	0.6075	0.1768	5	3	4.86	77
F1065A vs. F1065A_3xS/T->E	1.938	2.067	-0.1289	0.1977	3	3	0.9221	77
F1065A vs. FL EEE	1.938	2.296	-0.3582	0.1712	3	6	2.959	77
F1065A vs. del1-25 EEE	1.938	2.662	-0.7238	0.1712	3	6	5.98	77
F1065A vs. del1-48 EEE	1.938	2.555	-0.6166	0.1712	3	6	5.094	77
F1065A vs. del2010-2015	1.938	0.8635	1.075	0.1977	3	3	7.688	77
F1065A_3xS/T->E vs. FL EEE	2.067	2.296	-0.2293	0.1712	3	6	1.894	77
F1065A_3xS/T->E vs. del1-25 EEE	2.067	2.662	-0.595	0.1712	3	6	4.915	77
F1065A_3xS/T->E vs. del1-48 EEE	2.067	2.555	-0.4877	0.1712	3	6	4.029	77
F1065A_3xS/T->E vs. del2010-2015	2.067	0.8635	1.203	0.1977	3	3	8.61	77
FL EEE vs. del1-25 EEE	2.296	2.662	-0.3657	0.1398	6	6	3.7	77
FL EEE vs. del1-48 EEE	2.296	2.555	-0.2585	0.1398	6	6	2.615	77
FL EEE vs. del2010-2015	2.296	0.8635	1.433	0.1712	6	3	11.84	77
del1-25 EEE vs. del1-48 EEE	2.662	2.555	0.1072	0.1398	6	6	1.085	77
del1-25 EEE vs. del2010-2015	2.662	0.8635	1.798	0.1712	6	3	14.86	77
del1-48 EEE vs. del2010-2015	2.555	0.8635	1.691	0.1712	6	3	13.97	77
